# Supplementary material for: 4-Hy­droxy-3-meth­oxy­benzaldehyde thio­semicarbazone
Source: Acta Crystallogr Sect E Struct Rep Online. 2013 Nov 30;69(Pt 12):o1861. doi: 10.1107/S1600536813032303 (PMC3885096; doi:10.1107/S1600536813032303)
Supplement: Supplementary file 1 [file e-69-o1861-sup1.cif]

##############################################################################
#                                                                            #
# This CIF contains the data in a paper accepted for publication in          #
# Acta Crystallographica Section E. It conforms to the requirements of       #
# Notes for Authors for Acta Crystallographica Section E, and has been       #
# peer reviewed under the auspices of the IUCr Commission on Journals.       #
#                                                                            #
# Full details of the Crystallographic Information File format               #
# are given in the paper "The Crystallographic Information File (CIF):       #
# a New Standard Archive File for Crystallography" by S. R. Hall, F. H.      #
# Allen and I. D. Brown [Acta Cryst. (1991), A47, 655-685].                  #
#                                                                            #
# The current version of the core CIF dictionary is obtainable from          #
# ftp://ftp.iucr.org/pub/cif_core.dic.                                       #
#                                                                            #
# Software is freely available for graphical display of the structure(s)     #
# in this CIF. For information consult the CIF software page                 #
# http://www.iucr.org/resources/cif/software.                                #
#                                                                            #
# This file may be used for bona fide research purposes within the           #
# scientific community so long as proper attribution is given to the journal # 
# article from which it was obtained.                                        #
#                                                                            #
##############################################################################
data_I
_database_code_depnum_ccdc_archive 'CCDC 973962'
_audit_creation_method     SHELXL-97
_journal_date_recd_electronic     2013-10-21
_journal_date_accepted     2013-11-27
_journal_name_full     'Acta Crystallographica, Section E'
_journal_year     2013
_journal_volume     69
_journal_issue     12
_journal_page_first     o1861
_journal_page_last     o1861
_journal_paper_category     QO
_journal_paper_doi     10.1107/S1600536813032303
_journal_coeditor_code     FY2108
_publ_contact_author_name     'Adriano Bof de Oliveira'
_publ_contact_author_address
;
Departamento de Qu\'imica
Universidade Federal de Sergipe
Av. Marechal Rondon s/n, Campus
49100-000 S\~ao Crist\'ov\~ao--SE
Brazil
;
_publ_contact_author_email     adriano@daad-alumni.de
_publ_contact_author_fax      6E307(8)
_publ_contact_author_phone      6E307(8)
_publ_section_title
;
4-Hydroxy-3-methoxybenzaldehyde thiosemicarbazone
;
loop_
    _publ_author_name
    _publ_author_address
    'Oliveira, Adriano Bof de'
;
Departamento de Qu\'imica
Universidade Federal de Sergipe
Av. Marechal Rondon s/n, Campus
49100-000 S\~ao Crist\'ov\~ao--SE
Brazil
;
    'Feitosa, B\'arbara Regina Santos'
;
Departamento de Qu\'imica
Universidade Federal de Sergipe
Av. Marechal Rondon s/n, Campus
49100-000 S\~ao Crist\'ov\~ao--SE
Brazil
;
    'N\"ather, Christian'
;
Institut f\"ur Anorganische Chemie
Christian-Albrechts-Universit\"at zu Kiel
Max-Eyth Strasse 2
D-24118 Kiel
Germany
;
    'Jess, Inke'
;
Institut f\"ur Anorganische Chemie
Christian-Albrechts-Universit\"at zu Kiel
Max-Eyth Strasse 2
D-24118 Kiel
Germany
;
_chemical_name_systematic
;
4-Hydroxy-3-methoxybenzaldehyde thiosemicarbazone
;
_chemical_name_common     '4-Hydroxy-3-methoxybenzaldehyde thiosemicarbazone'
_chemical_formula_moiety     'C9 H11 N3 O2 S'
_chemical_formula_sum     'C9 H11 N3 O2 S'
_chemical_formula_iupac     'C9 H11 N3 O2 S'
_chemical_formula_weight     225.27
_chemical_melting_point     ?
_symmetry_cell_setting     triclinic
_symmetry_space_group_name_H-M     'P -1'
_symmetry_space_group_name_Hall     '-P 1'
loop_
    _symmetry_equiv_pos_as_xyz
    'x, y, z'
    '-x, -y, -z'
_cell_length_a     4.5886(5)
_cell_length_b     8.5213(11)
_cell_length_c     13.9621(15)
_cell_angle_alpha     75.898(13)
_cell_angle_beta     87.669(13)
_cell_angle_gamma     77.580(14)
_cell_volume     517.05(10)
_cell_formula_units_Z     2
_cell_measurement_reflns_used     5179
_cell_measurement_theta_min     2.52
_cell_measurement_theta_max     27.00
_cell_measurement_temperature     200(2)
_exptl_crystal_description     block
_exptl_crystal_colour     yellow
_exptl_crystal_size_max     0.4
_exptl_crystal_size_mid     0.3
_exptl_crystal_size_min     0.2
_exptl_crystal_density_diffrn     1.447
_exptl_crystal_density_meas     ?
_exptl_crystal_density_method     'not measured'
_exptl_crystal_F_000     236
_exptl_absorpt_coefficient_mu     0.296
_exptl_absorpt_correction_type     numerical
_exptl_absorpt_process_details     '(X-SHAPE and X-RED32; Stoe & Cie, 2008)'
_exptl_absorpt_correction_T_min     0.8651
_exptl_absorpt_correction_T_max     0.9816
_exptl_special_details     ?
_diffrn_ambient_temperature     200(2)
_diffrn_radiation_type     MoK\a
_diffrn_radiation_wavelength     0.71073
_diffrn_radiation_monochromator     graphite
_diffrn_measurement_device_type     'Stoe IPDS-1'
_diffrn_measurement_method     '\f scans'
_diffrn_detector_area_resol_mean     ?
_diffrn_reflns_number     5179
_diffrn_reflns_av_R_equivalents     0.0404
_diffrn_reflns_av_sigmaI/netI     0.0400
_diffrn_reflns_theta_min     2.52
_diffrn_reflns_theta_max     27.00
_diffrn_reflns_theta_full     27.00
_diffrn_measured_fraction_theta_max     0.982
_diffrn_measured_fraction_theta_full     0.982
_diffrn_reflns_limit_h_min     -5
_diffrn_reflns_limit_h_max     5
_diffrn_reflns_limit_k_min     -10
_diffrn_reflns_limit_k_max     10
_diffrn_reflns_limit_l_min     -17
_diffrn_reflns_limit_l_max     17
_diffrn_standards_number     ?
_diffrn_standards_interval_count     ?
_diffrn_standards_interval_time     ?
_diffrn_standards_decay_%     ?
_refine_special_details
;
Refinement of <i>F</i>^2^ against ALL reflections. The weighted <i>R</i>-factor
<i>wR</i> and goodness of fit <i>S</i> are based on <i>F</i>^2^, conventional
<i>R</i>-factors <i>R</i> are based on <i>F</i>, with <i>F</i> set to zero for
negative <i>F</i>^2^. The threshold expression of <i>F</i>^2^ >
\s(<i>F</i>^2^) is used only for calculating <i>R</i>-factors(gt) <i>etc</i>.
and is not relevant to the choice of reflections for refinement.
<i>R</i>-factors based on <i>F</i>^2^ are statistically about twice as large
as those based on <i>F</i>, and <i>R</i>- factors based on ALL data will be
even larger.
;
_reflns_number_total     2211
_reflns_number_gt     1829
_reflns_threshold_expression     I>2sigma(I)
_refine_ls_structure_factor_coef     Fsqd
_refine_ls_matrix_type     full
_refine_ls_R_factor_all     0.0447
_refine_ls_R_factor_gt     0.0359
_refine_ls_wR_factor_gt     0.0957
_refine_ls_wR_factor_ref     0.1000
_refine_ls_goodness_of_fit_ref     1.026
_refine_ls_restrained_S_all     1.026
_refine_ls_number_reflns     2211
_refine_ls_number_parameters     139
_refine_ls_number_restraints     0
_refine_ls_hydrogen_treatment     constr
_refine_ls_weighting_scheme     calc
_refine_ls_weighting_details
         'calc w=1/[\s^2^(Fo^2^)+(0.0666P)^2^+0.0000P] where P=(Fo^2^+2Fc^2^)/3'
_atom_sites_solution_hydrogens     geom
_atom_sites_solution_primary     direct
_atom_sites_solution_secondary     difmap
_refine_ls_shift/su_max     0.001
_refine_ls_shift/su_mean     0.000
_refine_diff_density_max     0.317
_refine_diff_density_min     -0.272
_refine_ls_extinction_method     'SHELXL97 (Sheldrick, 2008)'
_refine_ls_extinction_coef     0.055(15)
_refine_ls_extinction_expression
                                  'Fc^*^=kFc[1+0.001xFc^2^\l^3^/sin(2\q)]^-1/4^'
loop_
    _atom_type_symbol
    _atom_type_description
    _atom_type_scat_dispersion_real
    _atom_type_scat_dispersion_imag
    _atom_type_scat_source
    'C' 'C' 0.0033 0.0016
                         'International Tables Vol C Tables 4.2.6.8 and 6.1.1.4'
    'H' 'H' 0.0000 0.0000
                         'International Tables Vol C Tables 4.2.6.8 and 6.1.1.4'
    'N' 'N' 0.0061 0.0033
                         'International Tables Vol C Tables 4.2.6.8 and 6.1.1.4'
    'O' 'O' 0.0106 0.0060
                         'International Tables Vol C Tables 4.2.6.8 and 6.1.1.4'
    'S' 'S' 0.1246 0.1234
                         'International Tables Vol C Tables 4.2.6.8 and 6.1.1.4'
_computing_data_collection     '<i>X-AREA</i> (Stoe & Cie, 2008)'
_computing_cell_refinement     '<i>X-AREA</i> (Stoe & Cie, 2008)'
_computing_data_reduction     '<i>X-RED32</i> (Stoe & Cie, 2008)'
_computing_structure_solution     'SHELXS97 (Sheldrick, 2008)'
_computing_structure_refinement     'SHELXL97 (Sheldrick, 2008)'
_computing_molecular_graphics     'DIAMOND (Brandenburg, 2006)'
_computing_publication_material     'publCIF (Westrip, 2010)'
loop_
    _atom_site_type_symbol
    _atom_site_label
    _atom_site_fract_x
    _atom_site_fract_y
    _atom_site_fract_z
    _atom_site_U_iso_or_equiv
    _atom_site_adp_type
    _atom_site_calc_flag
    _atom_site_refinement_flags
    _atom_site_occupancy
    _atom_site_symmetry_multiplicity
    _atom_site_disorder_assembly
    _atom_site_disorder_group
    C C1 0.1779(3) 0.65909(18) 0.22576(11) 0.0210(3) Uani d . 1 1 . .
    C C2 0.0643(3) 0.81737(19) 0.16881(12) 0.0252(3) Uani d . 1 1 . .
    H H2 0.1261 0.9096 0.1820 0.030 Uiso calc R 1 1 . .
    C C3 -0.1384(4) 0.84153(19) 0.09296(12) 0.0255(3) Uani d . 1 1 . .
    H H3 -0.2163 0.9501 0.0546 0.031 Uiso calc R 1 1 . .
    C C4 -0.2278(3) 0.70678(19) 0.07295(11) 0.0223(3) Uani d . 1 1 . .
    C C5 -0.1165(3) 0.54775(17) 0.12986(11) 0.0203(3) Uani d . 1 1 . .
    C C6 0.0858(3) 0.52373(18) 0.20585(11) 0.0207(3) Uani d . 1 1 . .
    H H6 0.1622 0.4152 0.2445 0.025 Uiso calc R 1 1 . .
    O O1 -0.4253(3) 0.73483(14) -0.00291(9) 0.0306(3) Uani d . 1 1 . .
    H H1 -0.4773 0.6463 -0.0034 0.046 Uiso calc R 1 1 . .
    O O2 -0.2264(3) 0.42408(13) 0.10546(8) 0.0268(3) Uani d . 1 1 . .
    C C7 -0.1404(4) 0.2626(2) 0.16928(14) 0.0354(4) Uani d . 1 1 . .
    H H7A 0.0761 0.2238 0.1664 0.053 Uiso calc R 1 1 . .
    H H7B -0.2414 0.1863 0.1481 0.053 Uiso calc R 1 1 . .
    H H7C -0.1969 0.2671 0.2372 0.053 Uiso calc R 1 1 . .
    C C8 0.3893(3) 0.62554(19) 0.30740(11) 0.0218(3) Uani d . 1 1 . .
    H H8 0.4565 0.5145 0.3439 0.026 Uiso calc R 1 1 . .
    N N1 0.4870(3) 0.74084(16) 0.33129(9) 0.0222(3) Uani d . 1 1 . .
    N N2 0.6853(3) 0.68715(15) 0.40998(10) 0.0222(3) Uani d . 1 1 . .
    H H2A 0.7455 0.5805 0.4362 0.027 Uiso calc R 1 1 . .
    C C9 0.7865(3) 0.79732(18) 0.44648(11) 0.0218(3) Uani d . 1 1 . .
    N N3 0.6948(4) 0.95590(17) 0.40253(11) 0.0344(4) Uani d . 1 1 . .
    H H3A 0.5720 0.9854 0.3514 0.041 Uiso calc R 1 1 . .
    H H3B 0.7565 1.0318 0.4244 0.041 Uiso calc R 1 1 . .
    S S1 1.01872(9) 0.72984(5) 0.54636(3) 0.02745(16) Uani d . 1 1 . .
loop_
    _atom_site_aniso_label
    _atom_site_aniso_U_11
    _atom_site_aniso_U_22
    _atom_site_aniso_U_33
    _atom_site_aniso_U_12
    _atom_site_aniso_U_13
    _atom_site_aniso_U_23
    C1 0.0178(7) 0.0265(7) 0.0203(7) -0.0054(6) -0.0038(5) -0.0074(6)
    C2 0.0253(8) 0.0239(7) 0.0286(8) -0.0074(6) -0.0071(6) -0.0074(6)
    C3 0.0270(8) 0.0216(7) 0.0265(8) -0.0051(6) -0.0080(6) -0.0015(6)
    C4 0.0207(7) 0.0270(7) 0.0193(7) -0.0040(6) -0.0073(6) -0.0054(6)
    C5 0.0203(7) 0.0223(7) 0.0208(7) -0.0055(6) -0.0027(5) -0.0085(6)
    C6 0.0203(7) 0.0229(7) 0.0193(7) -0.0041(6) -0.0040(6) -0.0054(6)
    O1 0.0350(6) 0.0285(6) 0.0283(6) -0.0066(5) -0.0196(5) -0.0035(5)
    O2 0.0334(6) 0.0224(5) 0.0266(6) -0.0065(4) -0.0144(5) -0.0064(4)
    C7 0.0458(10) 0.0233(8) 0.0377(10) -0.0093(7) -0.0219(8) -0.0031(7)
    C8 0.0192(7) 0.0261(7) 0.0212(7) -0.0049(5) -0.0050(6) -0.0070(6)
    N1 0.0197(6) 0.0278(6) 0.0204(6) -0.0038(5) -0.0070(5) -0.0078(5)
    N2 0.0232(6) 0.0224(6) 0.0224(7) -0.0045(5) -0.0095(5) -0.0068(5)
    C9 0.0210(7) 0.0247(7) 0.0217(7) -0.0060(6) -0.0020(6) -0.0080(6)
    N3 0.0470(9) 0.0227(7) 0.0346(8) -0.0065(6) -0.0228(7) -0.0059(6)
    S1 0.0345(3) 0.0250(2) 0.0248(2) -0.00760(16) -0.01444(16) -0.00630(15)
_geom_special_details
;
All e.s.d.'s (except the e.s.d. in the dihedral angle between two l.s. planes)
are estimated using the full covariance matrix. The cell e.s.d.'s are taken
into account individually in the estimation of e.s.d.'s in distances, angles
and torsion angles; correlations between e.s.d.'s in cell parameters are only
used when they are defined by crystal symmetry. An approximate (isotropic)
treatment of cell e.s.d.'s is used for estimating e.s.d.'s involving l.s.
planes.
;
loop_
    _geom_bond_atom_site_label_1
    _geom_bond_atom_site_label_2
    _geom_bond_site_symmetry_2
    _geom_bond_distance
    _geom_bond_publ_flag
    C1 C2 . 1.390(2) ?
    C1 C6 . 1.401(2) ?
    C1 C8 . 1.4608(19) ?
    C2 C3 . 1.386(2) ?
    C2 H2 . 0.9500 ?
    C3 C4 . 1.390(2) ?
    C3 H3 . 0.9500 ?
    C4 O1 . 1.3643(17) ?
    C4 C5 . 1.393(2) ?
    C5 O2 . 1.3779(17) ?
    C5 C6 . 1.386(2) ?
    C6 H6 . 0.9500 ?
    O1 H1 . 0.8400 ?
    O2 C7 . 1.428(2) ?
    C7 H7A . 0.9800 ?
    C7 H7B . 0.9800 ?
    C7 H7C . 0.9800 ?
    C8 N1 . 1.2801(19) ?
    C8 H8 . 0.9500 ?
    N1 N2 . 1.3792(17) ?
    N2 C9 . 1.3404(19) ?
    N2 H2A . 0.8800 ?
    C9 N3 . 1.324(2) ?
    C9 S1 . 1.6962(15) ?
    N3 H3A . 0.8800 ?
    N3 H3B . 0.8800 ?
loop_
    _geom_angle_atom_site_label_1
    _geom_angle_atom_site_label_2
    _geom_angle_atom_site_label_3
    _geom_angle_site_symmetry_1
    _geom_angle_site_symmetry_3
    _geom_angle
    _geom_angle_publ_flag
    C2 C1 C6 . . 119.42(13) ?
    C2 C1 C8 . . 123.13(13) ?
    C6 C1 C8 . . 117.45(13) ?
    C3 C2 C1 . . 120.45(13) ?
    C3 C2 H2 . . 119.8 ?
    C1 C2 H2 . . 119.8 ?
    C2 C3 C4 . . 119.99(14) ?
    C2 C3 H3 . . 120.0 ?
    C4 C3 H3 . . 120.0 ?
    O1 C4 C3 . . 118.45(13) ?
    O1 C4 C5 . . 121.52(13) ?
    C3 C4 C5 . . 120.02(13) ?
    O2 C5 C6 . . 124.88(13) ?
    O2 C5 C4 . . 115.17(13) ?
    C6 C5 C4 . . 119.95(13) ?
    C5 C6 C1 . . 120.17(14) ?
    C5 C6 H6 . . 119.9 ?
    C1 C6 H6 . . 119.9 ?
    C4 O1 H1 . . 109.5 ?
    C5 O2 C7 . . 116.19(11) ?
    O2 C7 H7A . . 109.5 ?
    O2 C7 H7B . . 109.5 ?
    H7A C7 H7B . . 109.5 ?
    O2 C7 H7C . . 109.5 ?
    H7A C7 H7C . . 109.5 ?
    H7B C7 H7C . . 109.5 ?
    N1 C8 C1 . . 122.15(14) ?
    N1 C8 H8 . . 118.9 ?
    C1 C8 H8 . . 118.9 ?
    C8 N1 N2 . . 114.48(12) ?
    C9 N2 N1 . . 120.04(12) ?
    C9 N2 H2A . . 120.0 ?
    N1 N2 H2A . . 120.0 ?
    N3 C9 N2 . . 117.44(14) ?
    N3 C9 S1 . . 123.06(11) ?
    N2 C9 S1 . . 119.49(11) ?
    C9 N3 H3A . . 120.0 ?
    C9 N3 H3B . . 120.0 ?
    H3A N3 H3B . . 120.0 ?
loop_
    _geom_torsion_atom_site_label_1
    _geom_torsion_atom_site_label_2
    _geom_torsion_atom_site_label_3
    _geom_torsion_atom_site_label_4
    _geom_torsion_site_symmetry_1
    _geom_torsion_site_symmetry_2
    _geom_torsion_site_symmetry_3
    _geom_torsion_site_symmetry_4
    _geom_torsion
    _geom_torsion_publ_flag
    C6 C1 C2 C3 . . . . 0.1(2) ?
    C8 C1 C2 C3 . . . . -179.27(15) ?
    C1 C2 C3 C4 . . . . -0.5(3) ?
    C2 C3 C4 O1 . . . . -179.32(15) ?
    C2 C3 C4 C5 . . . . 0.8(3) ?
    O1 C4 C5 O2 . . . . -1.7(2) ?
    C3 C4 C5 O2 . . . . 178.21(14) ?
    O1 C4 C5 C6 . . . . 179.46(14) ?
    C3 C4 C5 C6 . . . . -0.6(2) ?
    O2 C5 C6 C1 . . . . -178.53(14) ?
    C4 C5 C6 C1 . . . . 0.2(2) ?
    C2 C1 C6 C5 . . . . 0.1(2) ?
    C8 C1 C6 C5 . . . . 179.45(13) ?
    C6 C5 O2 C7 . . . . 5.2(2) ?
    C4 C5 O2 C7 . . . . -173.55(15) ?
    C2 C1 C8 N1 . . . . -0.7(2) ?
    C6 C1 C8 N1 . . . . 179.91(14) ?
    C1 C8 N1 N2 . . . . -179.89(13) ?
    C8 N1 N2 C9 . . . . -175.18(14) ?
    N1 N2 C9 N3 . . . . -1.7(2) ?
    N1 N2 C9 S1 . . . . 177.37(11) ?
loop_
    _geom_hbond_atom_site_label_D
    _geom_hbond_atom_site_label_H
    _geom_hbond_atom_site_label_A
    _geom_hbond_site_symmetry_A
    _geom_hbond_distance_DH
    _geom_hbond_distance_HA
    _geom_hbond_distance_DA
    _geom_hbond_angle_DHA
    O1 H1 O2 . 0.84 2.24 2.6934(16) 113.9
    O1 H1 O2 2_465 0.84 2.27 2.9153(15) 133.5
    N2 H2A S1 2_766 0.88 2.59 3.4319(14) 160.8
    N3 H3B S1 2_776 0.88 2.59 3.4540(15) 168.5
_iucr_refine_instructions_details
;
TITL C9H11N3O2S at 200 K in P-1 (Adriano10/1-VATSC)
CELL 0.71073   4.5886    8.5213   13.9621    75.898    87.669    77.580
ZERR 2.0       0.0005    0.0011    0.0015     0.013     0.013     0.014
LATT  1
SFAC C H N O S
UNIT 18 22 6 4 2
L.S. 10
ACTA
BOND $H
CONF
MPLA C1 C2 C3 C4 C5 C6 C7 C8 C9 N1 N2 N3 O1 O2 S1
MPLA C1 C2 C3 C4 C5 C6 C7 C8 O1 O2
MPLA C9 N1 N2 N3 S1
TEMP -73
WGHT    0.066600
EXTI    0.055229
FVAR       1.36156
C1    1    0.177850    0.659092    0.225764    11.00000    0.01780    0.02651 =
         0.02028   -0.00745   -0.00377   -0.00537
C2    1    0.064314    0.817370    0.168806    11.00000    0.02525    0.02393 =
         0.02863   -0.00740   -0.00707   -0.00736
AFIX  43
H2    2    0.126106    0.909624    0.181952    11.00000   -1.20000
AFIX   0
C3    1   -0.138440    0.841532    0.092958    11.00000    0.02695    0.02159 =
         0.02649   -0.00152   -0.00795   -0.00507
AFIX  43
H3    2   -0.216320    0.950149    0.054648    11.00000   -1.20000
AFIX   0
C4    1   -0.227839    0.706775    0.072945    11.00000    0.02070    0.02702 =
         0.01926   -0.00538   -0.00734   -0.00400
C5    1   -0.116504    0.547750    0.129857    11.00000    0.02033    0.02226 =
         0.02078   -0.00848   -0.00268   -0.00546
C6    1    0.085810    0.523733    0.205851    11.00000    0.02034    0.02287 =
         0.01925   -0.00539   -0.00405   -0.00409
AFIX  43
H6    2    0.162205    0.415183    0.244515    11.00000   -1.20000
AFIX   0
O1    4   -0.425325    0.734828   -0.002906    11.00000    0.03501    0.02849 =
         0.02826   -0.00347   -0.01960   -0.00659
AFIX 147
H1    2   -0.477263    0.646312   -0.003369    11.00000   -1.50000
AFIX   0
O2    4   -0.226425    0.424080    0.105456    11.00000    0.03340    0.02235 =
         0.02660   -0.00644   -0.01436   -0.00651
C7    1   -0.140403    0.262637    0.169276    11.00000    0.04579    0.02328 =
         0.03774   -0.00311   -0.02192   -0.00933
AFIX 137
H7A   2    0.076146    0.223773    0.166368    11.00000   -1.50000
H7B   2   -0.241448    0.186298    0.148082    11.00000   -1.50000
H7C   2   -0.196886    0.267070    0.237169    11.00000   -1.50000
AFIX   0
C8    1    0.389288    0.625541    0.307396    11.00000    0.01921    0.02612 =
         0.02122   -0.00698   -0.00501   -0.00490
AFIX  43
H8    2    0.456514    0.514526    0.343945    11.00000   -1.20000
AFIX   0
N1    3    0.486950    0.740835    0.331293    11.00000    0.01974    0.02778 =
         0.02036   -0.00784   -0.00703   -0.00379
N2    3    0.685344    0.687148    0.409977    11.00000    0.02317    0.02238 =
         0.02244   -0.00677   -0.00947   -0.00453
AFIX  43
H2A   2    0.745526    0.580505    0.436230    11.00000   -1.20000
AFIX   0
C9    1    0.786535    0.797322    0.446478    11.00000    0.02103    0.02467 =
         0.02167   -0.00798   -0.00198   -0.00598
N3    3    0.694780    0.955903    0.402534    11.00000    0.04698    0.02269 =
         0.03464   -0.00595   -0.02284   -0.00652
AFIX  93
H3A   2    0.572023    0.985442    0.351405    11.00000   -1.20000
H3B   2    0.756535    1.031794    0.424447    11.00000   -1.20000
AFIX   0
S1    5    1.018718    0.729841    0.546359    11.00000    0.03452    0.02502 =
         0.02485   -0.00630   -0.01444   -0.00760
EQIV $1  -x-1, -y+1, -z
EQIV $2  -x+2, -y+1, -z+1
EQIV $3   -x+2, -y+2, -z+1
HTAB O1 O2
HTAB O1 O2_$1
HTAB N2 S1_$2
HTAB N3 S1_$3
HKLF 4
REM  C9H11N3O2S at 200 K in P-1 (Adriano10/1-VATSC)
REM R1 =  0.0359 for   1829 Fo > 4sig(Fo)  and  0.0447 for all   2211 data
REM    139 parameters refined using      0 restraints
END
WGHT      0.0666      0.0000
REM Highest difference peak  0.317,  deepest hole -0.272,  1-sigma level  0.056
Q1    1   0.1181  0.7183  0.1992  11.00000  0.05    0.32
Q2    1   0.2537  0.6397  0.2728  11.00000  0.05    0.29
Q3    1  -0.1438  0.6358  0.0864  11.00000  0.05    0.26
Q4    1   0.1348  0.6088  0.2272  11.00000  0.05    0.24
Q5    1  -0.0413  0.8246  0.1366  11.00000  0.05    0.22
Q6    1  -0.2825  0.7182  0.0418  11.00000  0.05    0.22
Q7    1  -0.1836  0.7766  0.0910  11.00000  0.05    0.22
Q8    1   0.6912  0.6417  0.4374  11.00000  0.05    0.19
Q9    1   0.3977  0.5558  0.3376  11.00000  0.05    0.18
Q10   1   0.9425  0.7891  0.4641  11.00000  0.05    0.18
Q11   1  -0.3160  0.2068  0.3421  11.00000  0.05    0.17
Q12   1  -0.5000  0.5000  0.0000  10.50000  0.05    0.17
Q13   1   1.0865  1.0268  0.3410  11.00000  0.05    0.16
Q14   1   0.3842  0.8430  0.3006  11.00000  0.05    0.16
Q15   1   0.0077  0.2251  0.2041  11.00000  0.05    0.15
Q16   1   1.0786  0.8466  0.5849  11.00000  0.05    0.15
Q17   1   0.3891  0.4679  0.3617  11.00000  0.05    0.15
Q18   1   0.6941  0.3407  0.3359  11.00000  0.05    0.14
Q19   1   0.3725  1.0620  0.2646  11.00000  0.05    0.14
Q20   1  -0.4819  0.8425 -0.0642  11.00000  0.05    0.14
;
