# Supplementary material for: 4-Hy­droxy-3-meth­oxy­benzaldehyde thio­semicarbazone
Source: Acta Crystallogr Sect E Struct Rep Online. 2013 Nov 30;69(Pt 12):o1861. doi: 10.1107/S1600536813032303 (PMC3885096; doi:10.1107/S1600536813032303)
Supplement: Supplementary file 2 [file e-69-o1861-Isup2.hkl]

# 
# h,k,l, Fc-squared, Fo-squared, sigma(Fo-squared) and status flag 
# 
data_I
_shelx_title ' C9H11N3O2S at 200 K in P-1 (Adriano10/1-VATSC)' 
_shelx_refln_list_code          4 
_shelx_F_calc_maximum       69.14 
_exptl_crystal_F_000       236.00 
_reflns_d_resolution_high  0.7828 
 
loop_ 
 _symmetry_equiv_pos_as_xyz 
 'x, y, z' 
 '-x, -y, -z' 
 
_cell_length_a     4.5886 
_cell_length_b     8.5213 
_cell_length_c    13.9621 
_cell_angle_alpha  75.898 
_cell_angle_beta   87.669 
_cell_angle_gamma  77.580 
 
_shelx_F_squared_multiplier     1.000 
 
loop_ 
 _refln_index_h 
 _refln_index_k 
 _refln_index_l 
 _refln_F_squared_calc 
 _refln_F_squared_meas 
 _refln_F_squared_sigma 
 _refln_observed_status 
   1   0   0     1082.02     1002.82     10.29 o 
   2   0   0        2.39        1.02      2.11 o 
   3   0   0        8.14        8.64      2.34 o 
   4   0   0       33.83       37.12      3.49 o 
   5   0   0       13.90       13.47      1.44 o 
  -5   1   0       13.03       13.56      1.50 o 
  -4   1   0        6.37        6.06      1.29 o 
  -3   1   0       28.73       31.20      1.44 o 
  -2   1   0      271.72      247.98     11.02 o 
  -1   1   0        4.09        2.49      1.62 o 
   0   1   0     1294.06     1181.45     30.41 o 
   1   1   0      374.19      351.21      6.50 o 
   2   1   0      276.70      258.01      4.37 o 
   3   1   0      216.22      236.96      5.92 o 
   4   1   0       38.90       45.04      2.51 o 
   5   1   0        1.89        1.58      1.26 o 
  -5   2   0       72.15       74.51      5.35 o 
  -4   2   0      263.81      300.37     19.82 o 
  -3   2   0       14.75       14.94      1.35 o 
  -2   2   0      236.09      217.16      5.79 o 
  -1   2   0       98.36      104.69      3.57 o 
   1   2   0      796.81      789.80     13.40 o 
   2   2   0      813.45      804.98     17.59 o 
   3   2   0        0.33        0.67      2.05 o 
   4   2   0       19.13       19.90      2.28 o 
   5   2   0       42.80       46.46      3.08 o 
  -5   3   0       12.08        8.31      2.70 o 
  -4   3   0      150.15      160.52     10.19 o 
  -3   3   0      222.40      247.96     16.62 o 
  -2   3   0       47.63       38.06      2.55 o 
  -1   3   0      720.65      748.58     13.54 o 
   0   3   0      237.93      211.90      5.40 o 
   1   3   0      126.67      131.76      3.32 o 
   2   3   0      400.21      459.33     25.98 o 
   3   3   0        4.71        4.41      1.91 o 
   4   3   0       18.38       19.44      2.40 o 
   5   3   0       48.75       52.19      3.41 o 
  -4   4   0      157.46      154.97      4.06 o 
  -3   4   0        0.89        0.49      1.73 o 
  -2   4   0       19.64       16.07      1.48 o 
  -1   4   0      301.92      316.49      5.70 o 
   0   4   0     1193.71     1302.78     33.28 o 
   1   4   0        6.32       10.61      1.78 o 
   2   4   0     1418.39     1604.38     57.19 o 
   3   4   0      130.42      139.41     10.06 o 
   4   4   0       13.78       11.83      1.37 o 
   5   4   0       32.42       36.60      2.10 o 
  -4   5   0       28.42       25.32      2.10 o 
  -3   5   0       16.52       19.02      1.47 o 
  -2   5   0      251.34      256.74     11.32 o 
  -1   5   0        5.24        0.19      0.97 o 
   0   5   0       92.26       76.67      2.63 o 
   1   5   0       44.57       37.81      1.94 o 
   2   5   0        0.06        1.37      1.40 o 
   3   5   0       50.92       54.14      2.90 o 
   4   5   0        0.61        0.51      1.44 o 
   5   5   0       15.97       16.04      1.72 o 
  -4   6   0       15.45        9.10      4.23 o 
  -3   6   0       14.89       11.96      2.13 o 
  -2   6   0       20.89       19.12      2.10 o 
  -1   6   0        0.81        1.55      1.35 o 
   0   6   0      132.52      133.57      2.77 o 
   1   6   0        2.52        1.78      1.34 o 
   2   6   0      225.89      237.61      2.60 o 
   3   6   0        1.23        1.43      1.17 o 
   4   6   0      152.15      158.22      3.87 o 
   5   6   0       59.22       55.81      2.39 o 
  -3   7   0        0.16        2.15      2.62 o 
  -2   7   0       12.24       15.03      1.85 o 
  -1   7   0      234.34      230.92      2.66 o 
   0   7   0      219.67      227.01      4.70 o 
   1   7   0        5.32        4.61      1.36 o 
   2   7   0       32.65       33.74      2.50 o 
   3   7   0       24.70       24.92      1.64 o 
   4   7   0       19.20       16.53      1.64 o 
   5   7   0       12.73        9.40      2.10 o 
  -2   8   0       83.82       78.47      2.78 o 
  -1   8   0        0.49       -0.02      1.35 o 
   0   8   0        0.02       -0.69      0.93 o 
   1   8   0       21.94       23.26      1.31 o 
   2   8   0      292.71      319.26      9.34 o 
   3   8   0        1.87        2.89      1.24 o 
   4   8   0        5.60        5.55      1.98 o 
  -1   9   0       38.59       37.42      3.13 o 
   0   9   0      133.75      147.47      2.27 o 
   1   9   0        2.66        3.16      1.73 o 
   2   9   0       77.51       79.27      5.68 o 
   3   9   0       38.12       38.00      2.07 o 
   4   9   0        9.04        7.28      2.10 o 
   0  10   0       33.81       31.91      1.90 o 
   1  10   0        9.26        8.24      2.87 o 
   2  10   0       25.96       28.46      1.80 o 
   3  10   0       12.97        9.96      1.90 o 
  -2 -10   1       16.16       13.65      2.08 o 
  -1 -10   1       24.54       23.61      2.90 o 
   0 -10   1        1.28        0.66      1.47 o 
  -3  -9   1       28.07       23.22      2.05 o 
  -2  -9   1       59.46       60.65      3.23 o 
  -1  -9   1       23.23       24.08      1.63 o 
   0  -9   1        1.63        0.41      1.74 o 
   1  -9   1       89.06       85.52      3.04 o 
  -4  -8   1       17.73       13.68      2.03 o 
  -3  -8   1       40.63       37.02      1.81 o 
  -2  -8   1      137.83      139.73      6.95 o 
  -1  -8   1        3.24        1.78      0.94 o 
   0  -8   1        4.06        2.79      1.34 o 
   1  -8   1        7.13        4.42      1.62 o 
   2  -8   1        1.35       -0.69      2.05 o 
  -5  -7   1       41.36       29.69      4.22 o 
  -4  -7   1       10.60        9.43      1.82 o 
  -3  -7   1      111.31      110.93      7.86 o 
  -2  -7   1      489.13      508.65      8.32 o 
  -1  -7   1      534.95      550.96      9.83 o 
   0  -7   1       89.14       97.84      1.81 o 
   1  -7   1      156.42      152.65      6.68 o 
   2  -7   1        1.28       -0.13      1.60 o 
   3  -7   1       49.33       47.04      2.70 o 
  -5  -6   1        0.33       -0.32      1.94 o 
  -4  -6   1        6.25        5.29      1.48 o 
  -3  -6   1       14.98       14.52      1.59 o 
  -2  -6   1      627.47      660.43     17.84 o 
  -1  -6   1      749.68      815.49     15.73 o 
   0  -6   1        0.67       -0.56      1.34 o 
   1  -6   1        1.20       -0.51      1.05 o 
   2  -6   1        0.20       -0.19      1.75 o 
   3  -6   1        4.48        4.92      2.23 o 
  -5  -5   1        1.02        1.17      1.90 o 
  -4  -5   1        9.84        9.31      1.57 o 
  -3  -5   1       28.27       29.73      1.65 o 
  -2  -5   1        6.17        5.31      1.53 o 
  -1  -5   1      458.20      472.92      8.17 o 
   0  -5   1      169.95      181.63      2.23 o 
   1  -5   1      171.71      156.42      4.03 o 
   2  -5   1       29.63       28.13      3.25 o 
   3  -5   1      122.77      122.89      8.73 o 
   4  -5   1        0.01       -1.41      2.50 o 
  -5  -4   1      108.54      114.97      4.06 o 
  -4  -4   1       51.56       57.36      2.11 o 
  -3  -4   1       13.72       12.34      1.54 o 
  -2  -4   1        1.91        3.24      1.46 o 
  -1  -4   1      260.57      263.48      4.32 o 
   0  -4   1      213.42      211.07      8.99 o 
   1  -4   1       72.85       88.03      1.49 o 
   2  -4   1       59.04       62.83      4.49 o 
   3  -4   1       52.48       58.45      3.62 o 
   4  -4   1      255.50      270.65     14.82 o 
  -5  -3   1       34.87       34.33      2.78 o 
  -4  -3   1        0.70        0.00      1.28 o 
  -3  -3   1      262.61      280.27     11.00 o 
  -2  -3   1      232.42      236.16     16.17 o 
  -1  -3   1      281.17      266.86     14.28 o 
   0  -3   1      983.44      961.64     29.92 o 
   1  -3   1     1054.62     1117.66     31.43 o 
   2  -3   1       28.71       31.12      1.31 o 
   3  -3   1      158.12      170.01     10.23 o 
   4  -3   1      272.60      274.68     16.73 o 
   5  -3   1        0.76       -0.46      2.11 o 
  -5  -2   1       38.80       40.67      1.77 o 
  -4  -2   1       60.18       61.30      3.02 o 
  -3  -2   1      231.86      230.01     11.88 o 
  -2  -2   1      221.53      200.40      7.10 o 
  -1  -2   1      312.84      321.35      6.22 o 
   0  -2   1      300.89      279.78      3.63 o 
   1  -2   1      229.60      214.01      4.20 o 
   2  -2   1       62.28       62.40      2.54 o 
   3  -2   1        6.50        9.20      1.15 o 
   4  -2   1        6.65        9.03      1.54 o 
   5  -2   1        0.07        0.43      1.66 o 
  -5  -1   1        0.01        0.67      1.30 o 
  -4  -1   1       10.81       11.01      1.32 o 
  -3  -1   1       77.05       72.12      3.15 o 
  -2  -1   1      358.56      357.55      6.05 o 
  -1  -1   1      177.57      140.62      3.77 o 
   1  -1   1      252.07      228.60      7.98 o 
   2  -1   1       40.56       44.70      2.13 o 
   3  -1   1      701.33      759.54     22.82 o 
   4  -1   1        6.03        5.46      1.51 o 
   5  -1   1       28.48       27.04      2.90 o 
  -5   0   1        1.93        1.89      1.62 o 
  -4   0   1      151.87      158.43      7.09 o 
  -3   0   1      104.90      102.16      2.30 o 
  -2   0   1      216.81      226.53      8.99 o 
  -1   0   1      442.32      363.26      8.51 o 
   1   0   1      478.53      364.22      5.30 o 
   2   0   1       92.79       94.19      2.84 o 
   3   0   1     1423.01     1568.95     42.63 o 
   4   0   1      119.24      133.90      2.84 o 
   5   0   1       14.11       16.26      1.65 o 
  -5   1   1       11.15       10.58      1.46 o 
  -4   1   1       17.73       17.62      1.23 o 
  -3   1   1       46.60       45.89      3.04 o 
  -2   1   1      149.56      145.17      7.83 o 
  -1   1   1      659.64      590.72     18.01 o 
   0   1   1      251.63      213.25      4.65 o 
   1   1   1        6.77        8.30      2.19 o 
   2   1   1       80.95       76.73      2.75 o 
   3   1   1      141.55      148.35      3.00 o 
   4   1   1        1.90        0.33      1.91 o 
   5   1   1       59.97       65.47      1.71 o 
  -5   2   1        4.80        4.44      2.39 o 
  -4   2   1      171.99      182.44     10.53 o 
  -3   2   1       29.61       32.54      2.23 o 
  -2   2   1      320.51      321.43     15.28 o 
  -1   2   1     1697.07     1560.68     47.34 o 
   0   2   1      112.30      109.85      2.88 o 
   1   2   1     1343.55     1300.43     30.44 o 
   2   2   1       11.75       11.44      2.10 o 
   3   2   1      184.98      182.16      8.45 o 
   4   2   1      176.78      187.67      3.24 o 
   5   2   1       21.89       23.13      2.82 o 
  -5   3   1       23.10       17.67      2.20 o 
  -4   3   1      143.33      150.45      4.25 o 
  -3   3   1       30.46       28.99      1.65 o 
  -2   3   1       18.17       16.73      1.46 o 
  -1   3   1       45.32       37.28      1.29 o 
   0   3   1      160.43      155.85      3.54 o 
   1   3   1      240.03      236.20      3.59 o 
   2   3   1      103.22      123.72      4.12 o 
   3   3   1        0.66        0.06      1.87 o 
   4   3   1       21.49       24.34      2.25 o 
   5   3   1      351.85      388.53      9.76 o 
  -4   4   1       32.37       27.49      2.81 o 
  -3   4   1       71.95       69.69      5.30 o 
  -2   4   1      191.85      190.80     10.19 o 
  -1   4   1      985.76     1060.48     22.03 o 
   0   4   1      118.69       93.82      7.36 o 
   1   4   1      741.65      763.90      6.68 o 
   2   4   1      865.45      938.29     49.96 o 
   3   4   1       16.17       16.04      1.97 o 
   4   4   1        8.19       10.04      2.38 o 
   5   4   1      137.16      153.45      3.53 o 
  -4   5   1       41.81       39.86      2.14 o 
  -3   5   1      181.25      174.14     14.60 o 
  -2   5   1       37.60       37.97      1.56 o 
  -1   5   1        3.12        2.57      0.99 o 
   0   5   1        7.08        7.76      1.42 o 
   1   5   1        9.65       15.13      1.42 o 
   2   5   1      343.23      380.34     12.88 o 
   3   5   1        8.49        8.49      1.44 o 
   4   5   1        0.69        0.83      1.47 o 
   5   5   1      183.49      180.76      3.16 o 
  -4   6   1       13.93        9.33      2.17 o 
  -3   6   1       42.31       39.71      4.71 o 
  -2   6   1      154.39      156.69      4.92 o 
  -1   6   1       92.41       98.76      2.95 o 
   0   6   1       44.14       39.22      2.32 o 
   1   6   1      215.46      208.57      4.30 o 
   2   6   1       72.36       78.35      1.83 o 
   3   6   1       88.67       84.64      2.07 o 
   4   6   1       19.23       20.62      1.42 o 
   5   6   1       87.92       80.95      5.28 o 
  -3   7   1       99.54       90.01      2.28 o 
  -2   7   1      125.84      122.87     13.52 o 
  -1   7   1       52.53       55.01      1.22 o 
   0   7   1      294.50      291.56      7.91 o 
   1   7   1      408.99      417.89     28.08 o 
   2   7   1      329.23      340.78      9.38 o 
   3   7   1       20.85       17.61      1.60 o 
   4   7   1       13.09       11.08      1.57 o 
   5   7   1        3.48        3.50      2.06 o 
  -2   8   1       35.61       36.09      2.22 o 
  -1   8   1       29.51       31.41      1.47 o 
   0   8   1       97.25       97.77      2.84 o 
   1   8   1      501.40      513.47     59.82 o 
   2   8   1       23.97       24.06      1.60 o 
   3   8   1        1.01        0.45      1.48 o 
   4   8   1        0.09       -0.34      1.83 o 
  -2   9   1       42.49       43.47      3.01 o 
  -1   9   1       58.30       64.19      2.01 o 
   0   9   1       48.88       49.56      1.48 o 
   1   9   1        5.42        6.66      2.11 o 
   2   9   1       20.08       19.59      1.42 o 
   3   9   1       22.45       20.19      1.95 o 
   4   9   1       29.32       26.75      2.25 o 
   0  10   1       11.99       11.70      1.85 o 
   1  10   1       38.05       40.77      3.52 o 
   2  10   1        6.06        6.71      1.49 o 
   3  10   1        5.52        3.79      2.02 o 
  -2 -10   2        0.61        0.91      1.99 o 
  -1 -10   2       74.56       78.15      4.21 o 
  -3  -9   2       68.40       67.50      2.71 o 
  -2  -9   2        2.13        1.89      1.78 o 
  -1  -9   2       80.34       93.73      2.58 o 
   0  -9   2       68.25       72.33      2.79 o 
   1  -9   2       51.92       49.09      2.40 o 
  -4  -8   2        1.46        1.43      3.70 o 
  -3  -8   2        0.16        0.80      1.72 o 
  -2  -8   2      142.53      140.53      7.29 o 
  -1  -8   2        0.98        1.35      1.31 o 
   0  -8   2        1.34        0.90      1.05 o 
   1  -8   2        1.03        0.28      2.04 o 
   2  -8   2       18.37       14.54      2.17 o 
  -4  -7   2       30.17       27.22      2.45 o 
  -3  -7   2      362.98      367.85     23.91 o 
  -2  -7   2      126.28      132.40      7.15 o 
  -1  -7   2       93.53       77.98      3.26 o 
   0  -7   2       70.98       75.08      1.59 o 
   1  -7   2      231.21      215.93     17.13 o 
   2  -7   2      169.89      157.58     16.46 o 
   3  -7   2       49.09       36.41      2.33 o 
  -5  -6   2        2.20        1.95      2.00 o 
  -4  -6   2       13.14       10.96      1.66 o 
  -3  -6   2       22.57       21.78      1.98 o 
  -2  -6   2       35.57       34.17      1.79 o 
  -1  -6   2       27.21       27.80      1.52 o 
   0  -6   2        0.03        0.14      1.05 o 
   1  -6   2       51.63       46.65      1.64 o 
   2  -6   2       37.89       37.55      2.13 o 
   3  -6   2        1.11        1.25      1.91 o 
  -5  -5   2       16.95       17.89      2.11 o 
  -4  -5   2        5.74        5.21      1.63 o 
  -3  -5   2      410.34      416.84     17.35 o 
  -2  -5   2       48.44       50.46      2.01 o 
  -1  -5   2       93.33       89.66      4.80 o 
   0  -5   2        1.70        0.29      0.98 o 
   1  -5   2       38.02       31.05      1.82 o 
   2  -5   2      391.50      369.89     16.79 o 
   3  -5   2      162.71      162.38     10.38 o 
   4  -5   2        0.04       -1.82      3.27 o 
  -5  -4   2        9.25        8.10      2.06 o 
  -4  -4   2        1.67        1.60      1.54 o 
  -3  -4   2      361.01      386.01     17.66 o 
  -2  -4   2      235.28      248.25      5.62 o 
  -1  -4   2        0.01        0.58      1.36 o 
   0  -4   2      538.35      561.46     19.33 o 
   1  -4   2        9.82       12.59      1.42 o 
   2  -4   2       37.85       34.84      1.57 o 
   3  -4   2       20.33       20.31      3.22 o 
   4  -4   2      107.68      109.87      4.10 o 
  -5  -3   2        0.26        0.61      1.20 o 
  -4  -3   2       27.17       28.91      1.77 o 
  -3  -3   2      316.62      349.91     12.71 o 
  -2  -3   2        0.41       -0.29      1.65 o 
  -1  -3   2      869.44      876.63     25.74 o 
   0  -3   2      268.35      233.20      4.10 o 
   1  -3   2       13.49       18.45      1.35 o 
   2  -3   2       90.60       90.31      4.65 o 
   3  -3   2      561.46      599.64     34.61 o 
   4  -3   2      199.72      213.60      9.55 o 
   5  -3   2       51.15       45.72      4.22 o 
  -5  -2   2       67.74       68.20      1.75 o 
  -4  -2   2       71.09       70.72      1.39 o 
  -3  -2   2       99.35      101.37      2.11 o 
  -2  -2   2      474.59      454.02     14.92 o 
   0  -2   2     1967.12     1889.72     22.50 o 
   1  -2   2      140.03      144.60      3.66 o 
   2  -2   2        0.95        0.15      1.50 o 
   3  -2   2       95.41       97.73      6.28 o 
   4  -2   2       13.19       12.99      1.59 o 
   5  -2   2        1.43        0.88      1.50 o 
  -5  -1   2        0.64        1.15      1.70 o 
  -4  -1   2        6.45        5.69      1.31 o 
  -3  -1   2      158.05      156.67      6.49 o 
  -2  -1   2      191.07      174.22      2.95 o 
   0  -1   2      540.76      452.21     11.33 o 
   1  -1   2      395.81      404.98      4.66 o 
   2  -1   2      307.54      312.21      3.75 o 
   3  -1   2       15.59       16.06      2.10 o 
   4  -1   2      187.18      189.36     13.92 o 
   5  -1   2       50.62       48.35      2.18 o 
  -5   0   2       76.56       83.95      2.64 o 
  -4   0   2      530.75      586.08     21.91 o 
  -3   0   2      186.06      186.45      3.91 o 
  -2   0   2      101.62      104.95      6.35 o 
  -1   0   2       23.88       23.26      2.03 o 
   0   0   2      590.14      484.29      7.35 o 
   1   0   2       72.97       73.03      3.03 o 
   2   0   2      162.65      136.85      2.96 o 
   3   0   2      168.26      180.60      3.06 o 
   4   0   2        2.01        2.21      2.42 o 
   5   0   2       14.20       14.05      1.63 o 
  -5   1   2        6.89        5.98      1.99 o 
  -4   1   2      172.45      179.93      8.74 o 
  -3   1   2        0.70       -0.07      1.25 o 
  -2   1   2       32.65       33.85      1.77 o 
   0   1   2       84.95       84.65      3.35 o 
   1   1   2      385.29      299.72      6.30 o 
   2   1   2      302.68      273.62      3.77 o 
   3   1   2       14.03       12.04      2.00 o 
   4   1   2       65.64       63.71      2.52 o 
   5   1   2       13.05       13.01      2.57 o 
  -5   2   2       16.57       16.27      4.16 o 
  -4   2   2       37.67       36.94      1.85 o 
  -3   2   2      133.88      127.73      9.29 o 
  -2   2   2      137.24      117.93     10.23 o 
  -1   2   2      501.48      518.58     16.00 o 
   0   2   2      270.33      272.70      5.71 o 
   1   2   2      144.99      135.39      3.12 o 
   2   2   2      568.93      548.34      8.12 o 
   3   2   2       86.62       80.08      2.45 o 
   4   2   2       61.10       60.94      2.34 o 
   5   2   2       54.08       52.91      2.80 o 
  -5   3   2      170.24      147.76      8.39 o 
  -4   3   2       23.97       22.64      1.67 o 
  -3   3   2        0.27        1.24      1.84 o 
  -2   3   2      164.89      161.54      4.80 o 
  -1   3   2        0.67        0.62      1.01 o 
   0   3   2       13.22       11.36      1.62 o 
   1   3   2        0.63        2.24      2.10 o 
   2   3   2      261.26      289.36      3.35 o 
   3   3   2       22.42       19.90      2.04 o 
   4   3   2      281.63      288.11      4.98 o 
   5   3   2       49.67       51.37      3.02 o 
  -4   4   2       89.53       81.36      6.30 o 
  -3   4   2        8.37       10.17      1.56 o 
  -2   4   2       40.02       51.46      1.69 o 
  -1   4   2      255.30      241.08      6.83 o 
   0   4   2      184.07      171.71      6.51 o 
   1   4   2       68.12       94.91      3.05 o 
   2   4   2      131.06      113.56      2.63 o 
   3   4   2      113.35      113.62      2.60 o 
   4   4   2      311.65      320.41     16.57 o 
   5   4   2      579.02      611.48     14.21 o 
  -4   5   2       30.57       31.19      2.56 o 
  -3   5   2        0.70       -1.91      2.21 o 
  -2   5   2        3.82        2.14      0.97 o 
  -1   5   2        3.34        4.58      1.08 o 
   0   5   2      240.45      242.68      5.92 o 
   1   5   2      144.54      167.74      5.65 o 
   2   5   2        3.47        3.50      1.24 o 
   3   5   2        0.06        0.05      1.38 o 
   4   5   2        3.02        1.97      1.42 o 
   5   5   2        9.00        7.56      1.68 o 
  -4   6   2        0.82        3.06      2.69 o 
  -3   6   2       35.14       38.75      2.05 o 
  -2   6   2       23.49       24.09      1.22 o 
  -1   6   2       23.74       23.95      1.34 o 
   0   6   2      620.41      663.77     19.45 o 
   1   6   2      711.46      717.15     22.65 o 
   2   6   2      130.94      142.40      3.02 o 
   3   6   2       45.86       46.62      2.26 o 
   4   6   2       20.33       22.28      1.61 o 
   5   6   2      117.37      113.62      2.98 o 
  -3   7   2        6.58        3.44      2.02 o 
  -2   7   2       40.95       39.70      1.36 o 
  -1   7   2       11.90       12.53      1.00 o 
   0   7   2      351.15      368.65     12.76 o 
   1   7   2      231.24      246.60      2.92 o 
   2   7   2      122.14      134.05      3.79 o 
   3   7   2       88.67       77.86      1.76 o 
   4   7   2      193.63      177.24      4.13 o 
   5   7   2        0.21        0.23      1.98 o 
  -2   8   2       57.58       54.77      9.53 o 
  -1   8   2       24.59       24.80      1.29 o 
   0   8   2        1.81        0.54      1.03 o 
   1   8   2      184.52      195.72      8.08 o 
   2   8   2      173.61      190.00      4.98 o 
   3   8   2      105.62      106.28      1.92 o 
   4   8   2       92.85       86.12      2.88 o 
  -2   9   2       35.67       32.46      2.53 o 
  -1   9   2        0.35        2.37      2.78 o 
   0   9   2       16.16       14.94      1.84 o 
   1   9   2        8.61        6.45      1.74 o 
   2   9   2       34.92       34.95      1.69 o 
   3   9   2       18.94       16.11      3.17 o 
   4   9   2       20.69       16.49      2.09 o 
   0  10   2       47.49       47.82      3.79 o 
   1  10   2       62.46       61.99      2.10 o 
   2  10   2       88.04       91.36      5.22 o 
   3  10   2       81.38       88.56      7.89 o 
  -3  -9   3       63.29       72.33      4.63 o 
  -2  -9   3       11.02       10.02      1.89 o 
  -1  -9   3       80.08       78.30      7.71 o 
   0  -9   3       20.14       17.32      2.13 o 
   1  -9   3       63.33       72.04     10.52 o 
  -4  -8   3        6.98        4.88      4.64 o 
  -3  -8   3       21.67       23.72      3.77 o 
  -2  -8   3       46.63       46.65      2.68 o 
  -1  -8   3        2.58        2.20      1.33 o 
   0  -8   3       22.22       16.79      2.15 o 
   1  -8   3       35.51       25.83      2.18 o 
   2  -8   3       33.03       37.09      2.33 o 
  -4  -7   3       38.58       39.95      4.76 o 
  -3  -7   3       79.41       87.91      4.09 o 
  -2  -7   3        8.34        7.73      1.23 o 
  -1  -7   3      134.35      133.14      2.58 o 
   0  -7   3      262.68      256.81      3.01 o 
   1  -7   3       23.58       25.45      2.17 o 
   2  -7   3        0.05        0.69      2.38 o 
   3  -7   3       64.52       70.60      3.11 o 
  -5  -6   3       37.46       33.93      4.14 o 
  -4  -6   3       16.54       16.91      4.34 o 
  -3  -6   3        0.50        1.41      4.03 o 
  -2  -6   3      116.14      115.47      3.69 o 
  -1  -6   3       18.74       18.25      1.47 o 
   0  -6   3       28.43       26.16      1.75 o 
   1  -6   3        2.30        0.89      1.52 o 
   2  -6   3       12.39       14.20      1.64 o 
   3  -6   3        0.53        2.08      2.36 o 
  -5  -5   3        2.53        1.92      1.83 o 
  -4  -5   3       60.77       58.52      2.87 o 
  -3  -5   3       68.09       64.19      9.12 o 
  -2  -5   3      255.28      239.10      5.99 o 
  -1  -5   3       86.67       71.71      2.18 o 
   0  -5   3       37.04       24.42      1.79 o 
   1  -5   3      417.59      440.65     40.33 o 
   2  -5   3       75.44       87.21      4.58 o 
   3  -5   3       78.40       79.20      4.68 o 
   4  -5   3        5.52        6.88      2.63 o 
  -5  -4   3        2.29        1.53      1.46 o 
  -4  -4   3        8.19        8.40      1.61 o 
  -3  -4   3      232.69      234.62     12.24 o 
  -1  -4   3      237.28      228.23      4.39 o 
   0  -4   3       65.23       80.25      2.52 o 
   1  -4   3        6.57        7.69      1.35 o 
   2  -4   3      107.72      111.45      4.26 o 
   3  -4   3      109.30      109.89      4.34 o 
   4  -4   3        4.33        4.29      1.67 o 
  -5  -3   3        4.46        4.22      1.14 o 
  -4  -3   3       27.59       28.71      1.32 o 
  -3  -3   3       30.54       36.02      2.26 o 
  -2  -3   3       40.10       39.56      3.28 o 
  -1  -3   3      223.76      191.60      7.94 o 
   0  -3   3      305.26      356.45     18.29 o 
   1  -3   3      104.84       77.17      3.70 o 
   2  -3   3      668.06      679.25     21.53 o 
   3  -3   3      617.38      635.86     22.98 o 
   4  -3   3        9.89        7.19      1.53 o 
  -5  -2   3        9.37       10.96      1.18 o 
  -4  -2   3        0.33        0.79      1.10 o 
  -3  -2   3       48.35       43.93      1.33 o 
  -2  -2   3       39.85       43.74      2.31 o 
  -1  -2   3      632.68      652.90      9.54 o 
   0  -2   3      421.71      417.76      9.15 o 
   1  -2   3      298.08      284.41      7.46 o 
   2  -2   3       13.45       14.57      1.16 o 
   3  -2   3      396.92      417.59     18.56 o 
   4  -2   3       39.10       41.33      1.50 o 
   5  -2   3        1.62        1.45      1.76 o 
  -5  -1   3        0.57        1.17      1.76 o 
  -4  -1   3        0.09       -0.13      1.03 o 
  -3  -1   3        0.01        0.51      0.88 o 
  -2  -1   3      400.89      398.95     14.31 o 
  -1  -1   3      594.96      613.57     13.66 o 
   0  -1   3       38.06       38.23      2.82 o 
   1  -1   3      941.45      913.67     16.49 o 
   2  -1   3      325.15      323.65      8.28 o 
   3  -1   3      135.16      125.87      2.69 o 
   4  -1   3       70.66       74.36      2.79 o 
   5  -1   3       31.29       29.67      2.06 o 
  -5   0   3        3.91        5.62      1.38 o 
  -4   0   3        2.36        2.49      1.18 o 
  -3   0   3        0.36        0.73      1.57 o 
  -2   0   3      104.83      118.74      5.62 o 
   0   0   3      777.57      666.61     10.98 o 
   1   0   3       14.88       10.95      1.76 o 
   2   0   3      303.26      329.33      3.76 o 
   3   0   3       58.56       60.68      2.31 o 
   4   0   3        0.82        0.69      2.41 o 
   5   0   3        1.26       -1.55      1.86 o 
  -5   1   3       12.04       11.67      2.13 o 
  -4   1   3        3.11        4.34      2.07 o 
  -3   1   3        1.19        0.87      1.55 o 
  -2   1   3      128.29      110.80      3.66 o 
  -1   1   3      662.68      699.07     20.96 o 
   0   1   3      190.34      157.36      3.74 o 
   1   1   3      898.37      817.30     13.21 o 
   2   1   3     2215.35     2355.54      9.15 o 
   3   1   3      411.24      424.67      3.96 o 
   4   1   3       47.89       44.83      2.18 o 
   5   1   3      218.29      257.23      9.15 o 
  -5   2   3       93.41      100.18      6.04 o 
  -4   2   3       18.56       18.85      2.65 o 
  -3   2   3       73.34       67.79      4.22 o 
  -2   2   3       40.61       50.32      1.85 o 
  -1   2   3     1435.02     1503.00     51.17 o 
   0   2   3      770.31      740.47      9.44 o 
   1   2   3     2135.73     2136.66    101.43 o 
   2   2   3        5.60        9.79      2.01 o 
   3   2   3        3.17        4.12      1.57 o 
   4   2   3        2.69        3.19      1.55 o 
   5   2   3       95.89      101.53      3.06 o 
  -5   3   3        7.47        7.84      2.15 o 
  -4   3   3       19.75       18.96      2.66 o 
  -3   3   3        5.80        6.94      2.75 o 
  -2   3   3      815.56      910.00     20.81 o 
  -1   3   3       25.87       22.77      1.63 o 
   0   3   3      661.12      671.26     10.88 o 
   1   3   3      891.79      922.77      6.27 o 
   2   3   3       78.74       72.72      2.43 o 
   3   3   3      362.97      360.92     10.31 o 
   4   3   3        0.64        0.93      1.98 o 
   5   3   3       10.23       10.90      4.05 o 
  -4   4   3        6.89        5.75      1.65 o 
  -3   4   3       15.98       15.03      1.64 o 
  -2   4   3      195.30      199.91      3.84 o 
  -1   4   3      739.59      782.41      4.35 o 
   0   4   3        0.33       -1.01      1.49 o 
   1   4   3     2581.47     3073.63     64.19 o 
   2   4   3      325.91      351.69      4.44 o 
   3   4   3       12.45       11.43      1.92 o 
   4   4   3      264.47      286.22      3.92 o 
   5   4   3        0.07        1.36      2.46 o 
  -4   5   3        0.76        0.63      1.94 o 
  -3   5   3       17.44       18.77      1.66 o 
  -2   5   3       36.87       40.81      2.07 o 
  -1   5   3        4.08        5.06      1.08 o 
   0   5   3       65.53       68.35      3.57 o 
   1   5   3      137.31      147.90      2.57 o 
   2   5   3        0.44        0.21      1.20 o 
   3   5   3       73.42       73.74      2.33 o 
   4   5   3      211.80      239.29      9.55 o 
   5   5   3       12.33        9.12      2.85 o 
  -4   6   3       36.84       28.93      8.15 o 
  -3   6   3       28.47       27.53      2.16 o 
  -2   6   3       11.47       12.65      1.21 o 
  -1   6   3       64.03       60.75      1.82 o 
   0   6   3       12.81       14.66      1.59 o 
   1   6   3      688.78      699.28      4.61 o 
   2   6   3        1.28        0.82      0.99 o 
   3   6   3      299.57      301.56     14.42 o 
   4   6   3       30.09       32.01      1.65 o 
   5   6   3        6.34        6.13      1.90 o 
  -3   7   3        2.09        1.53      1.75 o 
  -2   7   3       43.06       38.37      2.75 o 
  -1   7   3       62.35       64.19      1.73 o 
   0   7   3      111.86      119.05      2.40 o 
   1   7   3        0.52        1.25      1.76 o 
   2   7   3        7.04        8.88      1.13 o 
   3   7   3        2.56        2.30      1.48 o 
   4   7   3        1.42        2.25      1.50 o 
   5   7   3        0.02       -1.02      2.04 o 
  -2   8   3       11.46       12.68      1.31 o 
  -1   8   3        3.65        2.21      1.22 o 
   0   8   3       22.70       24.50      1.69 o 
   1   8   3      656.64      733.55     55.87 o 
   2   8   3       45.94       49.90      1.75 o 
   3   8   3       30.68       31.87      1.91 o 
   4   8   3       47.65       42.01      1.86 o 
  -2   9   3        9.91        5.69      2.02 o 
  -1   9   3       39.87       43.56      2.71 o 
   0   9   3       24.09       22.35      2.11 o 
   1   9   3       33.23       35.27      3.98 o 
   2   9   3        2.26        3.44      1.49 o 
   3   9   3        0.60        1.34      1.61 o 
   4   9   3        2.44        1.70      2.01 o 
  -1  10   3       36.19       36.61      2.59 o 
   0  10   3       22.67       18.79      2.52 o 
   1  10   3       70.60       78.90      3.26 o 
   2  10   3       62.18       65.54      2.20 o 
   3  10   3       99.52       94.60      5.01 o 
  -3  -9   4       28.68       26.69      3.41 o 
  -2  -9   4        0.06        1.26      2.17 o 
  -1  -9   4        0.07        1.73      2.33 o 
   0  -9   4       74.25       75.58      3.57 o 
  -4  -8   4        1.32        0.11      3.60 o 
  -3  -8   4       36.13       33.82      3.89 o 
  -2  -8   4       15.37       13.93      1.56 o 
  -1  -8   4       58.92       48.01      7.17 o 
   0  -8   4       13.95       14.26      2.09 o 
   1  -8   4       41.00       42.79      2.60 o 
   2  -8   4       20.75       14.53      2.46 o 
  -4  -7   4       42.44       42.32      4.93 o 
  -3  -7   4      277.36      286.47      5.62 o 
  -2  -7   4      244.72      232.71     10.21 o 
  -1  -7   4       68.66       75.61      6.80 o 
   0  -7   4      159.75      174.23     13.93 o 
   1  -7   4        0.43        0.41      1.72 o 
   2  -7   4       66.13       74.07      5.81 o 
  -4  -6   4       15.78       16.15      3.77 o 
  -3  -6   4      242.77      266.95      5.55 o 
  -1  -6   4       25.46       22.13      1.52 o 
   0  -6   4       74.90       59.73      1.90 o 
   1  -6   4      143.09      125.59      3.68 o 
   2  -6   4       73.34       74.25      2.16 o 
   3  -6   4       10.50       11.81      2.07 o 
  -5  -5   4        6.21        3.94      2.84 o 
  -4  -5   4       44.11       45.30      3.66 o 
  -3  -5   4       21.90       24.19      4.29 o 
  -1  -5   4      229.76      220.74      2.99 o 
   0  -5   4      269.34      273.45     11.92 o 
   1  -5   4       95.83       92.28      1.93 o 
   2  -5   4      179.26      189.23      6.03 o 
   3  -5   4        0.01       -1.05      1.44 o 
   4  -5   4       84.34       91.82      6.70 o 
  -5  -4   4        2.02        1.77      2.07 o 
  -4  -4   4       21.32       18.73      1.69 o 
  -3  -4   4        9.24       10.28      2.80 o 
  -1  -4   4       43.97       48.93      3.56 o 
   0  -4   4       67.26       76.21      2.12 o 
   1  -4   4      525.61      541.68     13.46 o 
   2  -4   4       17.20       17.78      1.55 o 
   3  -4   4      127.33      138.32      2.06 o 
   4  -4   4       37.72       38.87      2.09 o 
  -5  -3   4        0.44        0.35      1.68 o 
  -4  -3   4      183.39      185.80      2.74 o 
  -3  -3   4      242.85      252.95     10.30 o 
  -2  -3   4      150.34      150.27      5.37 o 
  -1  -3   4     1090.23     1120.99     10.97 o 
   0  -3   4     1268.21     1356.39     35.38 o 
   1  -3   4      184.77      197.71      4.54 o 
   2  -3   4      330.31      342.47      5.46 o 
   3  -3   4      430.98      451.80     11.52 o 
   4  -3   4        0.02        0.57      1.25 o 
  -5  -2   4        5.39        5.61      1.76 o 
  -4  -2   4       11.20       10.47      1.36 o 
  -3  -2   4       25.22       22.84      1.50 o 
  -2  -2   4        2.29        2.68      1.59 o 
  -1  -2   4       46.55       50.86      3.92 o 
   0  -2   4      166.26      159.26      2.65 o 
   1  -2   4       37.43       40.04      1.99 o 
   2  -2   4      162.00      158.18      7.15 o 
   3  -2   4      111.61      105.36      4.22 o 
   4  -2   4       21.89       22.12      1.31 o 
   5  -2   4        0.24       -0.73      1.56 o 
  -5  -1   4       27.07       26.17      1.52 o 
  -4  -1   4        0.26        1.43      1.13 o 
  -3  -1   4      173.63      177.04      5.65 o 
  -2  -1   4      183.07      166.43     11.37 o 
  -1  -1   4        3.03        8.20      2.34 o 
   0  -1   4      762.32      695.92     16.06 o 
   1  -1   4      349.35      345.44     10.72 o 
   2  -1   4     1391.33     1459.56     13.55 o 
   3  -1   4       12.54       12.63      1.45 o 
   4  -1   4       98.32      112.41      3.97 o 
   5  -1   4        6.92        6.18      1.67 o 
  -5   0   4       47.19       48.96      2.13 o 
  -4   0   4        9.93       10.89      1.41 o 
  -3   0   4       25.57       29.13      1.38 o 
  -2   0   4        4.07        9.04      1.30 o 
  -1   0   4       25.55       18.26      3.00 o 
   0   0   4      346.57      292.44     14.99 o 
   1   0   4       82.22       67.08      2.31 o 
   2   0   4     1452.93     1523.07     14.63 o 
   3   0   4        1.12        1.60      1.36 o 
   4   0   4        3.65        3.56      2.42 o 
   5   0   4       82.54       74.47      3.50 o 
  -5   1   4       48.61       49.61      1.86 o 
  -4   1   4        3.53        5.09      1.59 o 
  -3   1   4        9.69       10.59      2.11 o 
  -2   1   4      219.82      219.06     12.35 o 
  -1   1   4      136.00      111.83      2.79 o 
   0   1   4      513.72      469.39     12.32 o 
   1   1   4       81.79       74.65      2.69 o 
   2   1   4      519.65      553.06      4.42 o 
   3   1   4        6.58        4.65      1.60 o 
   4   1   4      221.01      229.70      5.28 o 
   5   1   4        0.70        0.17      2.08 o 
  -5   2   4       93.25       83.75      6.07 o 
  -4   2   4       12.17       12.30      1.65 o 
  -3   2   4       75.42       69.85      3.75 o 
  -2   2   4      106.92      111.65      7.37 o 
  -1   2   4       44.75       41.00      1.97 o 
   0   2   4      956.30      920.23     26.32 o 
   1   2   4      133.83      128.43      2.71 o 
   2   2   4       77.99       91.49      2.29 o 
   3   2   4       46.81       46.68      2.17 o 
   4   2   4       29.03       31.49      2.49 o 
   5   2   4       38.43       41.98      2.97 o 
  -5   3   4       10.38        6.99      2.55 o 
  -4   3   4        0.49        1.75      1.48 o 
  -3   3   4       17.21       13.91      2.33 o 
  -2   3   4       12.95       15.67      1.08 o 
  -1   3   4        3.77        2.36      1.53 o 
   0   3   4      546.39      523.90      9.71 o 
   1   3   4      219.52      192.32      2.76 o 
   2   3   4       92.30       81.74      1.97 o 
   3   3   4      132.94      126.92      2.19 o 
   4   3   4      823.95      884.18      5.77 o 
   5   3   4        0.02        0.43      2.45 o 
  -4   4   4       29.15       27.60      2.57 o 
  -3   4   4      110.54      102.79     11.09 o 
  -2   4   4      368.33      427.27     14.75 o 
  -1   4   4      135.29      125.89      6.53 o 
   0   4   4      552.00      544.34      6.97 o 
   1   4   4      848.93      902.81     12.50 o 
   2   4   4        0.29       -1.47      1.57 o 
   3   4   4       67.04       70.58      2.27 o 
   4   4   4      177.69      203.05      3.26 o 
   5   4   4      123.42      127.14      3.16 o 
  -4   5   4       19.84       19.56      2.04 o 
  -3   5   4       10.94       10.53      1.64 o 
  -2   5   4       18.35       16.50      1.26 o 
  -1   5   4      108.24      106.42      2.01 o 
   0   5   4        5.34        3.92      1.80 o 
   1   5   4       22.29       30.55      1.38 o 
   2   5   4      204.77      194.80      2.85 o 
   3   5   4       79.07       82.00      3.12 o 
   4   5   4      692.14      739.31     20.41 o 
   5   5   4        3.93        2.93      2.52 o 
  -4   6   4       15.81       10.60      3.68 o 
  -3   6   4       77.90       80.88      4.56 o 
  -2   6   4       71.51       78.50      2.21 o 
  -1   6   4      127.54      133.47      7.81 o 
   0   6   4      199.12      186.66      8.14 o 
   1   6   4       63.38       69.90      3.19 o 
   2   6   4       93.57      105.28      3.46 o 
   3   6   4        2.66        2.91      1.18 o 
   4   6   4      141.28      142.67      9.87 o 
   5   6   4       12.74       10.23      2.62 o 
  -3   7   4       19.46       17.99      2.54 o 
  -2   7   4        4.15        4.12      1.07 o 
  -1   7   4      353.07      379.52     11.86 o 
   0   7   4      668.77      741.62      8.54 o 
   1   7   4       42.83       44.81      1.72 o 
   2   7   4        6.71       11.23      1.25 o 
   3   7   4       10.38       10.74      1.30 o 
   4   7   4       79.83       73.18      2.26 o 
   5   7   4        2.59        2.86      2.05 o 
  -2   8   4       37.90       38.43      1.52 o 
  -1   8   4      226.90      244.19     25.18 o 
   0   8   4      635.31      649.87     36.74 o 
   1   8   4       86.13       91.32      2.23 o 
   2   8   4        0.04        1.36      1.20 o 
   3   8   4       17.19       11.97      1.40 o 
   4   8   4       89.97       83.26      1.96 o 
  -2   9   4       11.42       10.37      2.05 o 
  -1   9   4       13.06       10.14      2.10 o 
   0   9   4       46.55       43.41      2.71 o 
   1   9   4       19.93       21.93      1.65 o 
   2   9   4        4.88        5.66      1.44 o 
   3   9   4        0.27        0.92      1.83 o 
   4   9   4        8.62        4.55      2.06 o 
  -1  10   4        0.07        0.48      6.33 o 
   0  10   4       84.17       78.46      2.42 o 
   1  10   4        2.89        1.81      1.89 o 
   2  10   4       33.05       32.79      3.70 o 
   3  10   4        5.82        6.55      2.05 o 
  -2  -9   5       50.71       68.89      4.91 o 
  -1  -9   5       23.15       22.75      2.96 o 
   0  -9   5       18.58       19.60      2.85 o 
  -3  -8   5       14.86       12.57      2.68 o 
  -2  -8   5       41.25       47.56      3.93 o 
  -1  -8   5       46.45       47.44      2.96 o 
   0  -8   5       27.23       28.50      2.13 o 
   1  -8   5       55.23       60.09      5.04 o 
  -4  -7   5      125.41      121.86      3.78 o 
  -3  -7   5       53.58       52.65      3.90 o 
  -2  -7   5       19.49       17.54      3.62 o 
  -1  -7   5       20.40       22.83      2.50 o 
   0  -7   5      172.17      157.84      8.03 o 
   1  -7   5       67.09       53.18      8.36 o 
   2  -7   5        7.72        6.50      2.04 o 
  -4  -6   5        0.05       -0.14      3.12 o 
  -3  -6   5        3.49        3.88      2.42 o 
  -2  -6   5      110.37      116.77      4.33 o 
  -1  -6   5       97.70       98.71      5.30 o 
   0  -6   5        5.02        8.94      1.82 o 
   1  -6   5        4.40        0.18      1.44 o 
   2  -6   5       20.28       18.67      1.83 o 
   3  -6   5        0.01        0.73      2.52 o 
  -4  -5   5      155.94      158.90      5.62 o 
  -3  -5   5        9.57        7.78      2.99 o 
  -2  -5   5      106.58      106.57      3.85 o 
  -1  -5   5        4.28        4.53      1.92 o 
   0  -5   5       13.18        9.83      1.62 o 
   1  -5   5      215.47      204.72     15.43 o 
   2  -5   5      141.25      151.55      5.07 o 
   3  -5   5        1.07       -0.47      1.42 o 
  -5  -4   5        3.69        2.88      2.11 o 
  -3  -4   5        4.21        4.76      2.40 o 
  -2  -4   5       28.33       26.76      3.21 o 
  -1  -4   5       43.81       55.99      3.44 o 
   0  -4   5      168.68      172.99      7.82 o 
   1  -4   5       18.61       20.86      1.39 o 
   2  -4   5        4.55        5.55      1.06 o 
   3  -4   5      108.99      112.59      1.70 o 
   4  -4   5       41.33       41.52      2.06 o 
  -5  -3   5       14.06       14.32      1.80 o 
  -4  -3   5      151.03      157.69      3.88 o 
  -3  -3   5        9.50       10.29      2.95 o 
  -2  -3   5      518.77      538.16      8.01 o 
  -1  -3   5      224.50      228.46      5.13 o 
   0  -3   5        1.50        0.90      1.35 o 
   1  -3   5       11.04        7.98      1.24 o 
   2  -3   5      742.72      784.21     23.60 o 
   3  -3   5      357.74      396.47     10.88 o 
   4  -3   5       59.14       58.20      4.86 o 
  -5  -2   5        5.36        5.55      1.73 o 
  -4  -2   5       33.77       34.52      1.56 o 
  -3  -2   5       30.40       27.35      1.73 o 
  -2  -2   5        0.01       -0.16      2.58 o 
  -1  -2   5      514.63      521.28      6.50 o 
   0  -2   5       51.79       41.66      2.38 o 
   1  -2   5      217.83      210.71      5.80 o 
   2  -2   5       19.71       19.22      2.07 o 
   3  -2   5       30.48       31.85      1.82 o 
   4  -2   5        1.25        4.31      1.28 o 
   5  -2   5       91.10      101.49      2.42 o 
  -5  -1   5        0.34       -0.52      1.77 o 
  -4  -1   5       57.53       59.03      2.73 o 
  -3  -1   5      122.50      121.79      3.28 o 
  -2  -1   5     1273.15     1361.45     54.35 o 
  -1  -1   5       91.37       98.75      3.37 o 
   0  -1   5      491.84      467.76      6.52 o 
   1  -1   5      280.26      277.70      9.84 o 
   2  -1   5      109.96      108.20      2.51 o 
   3  -1   5      407.68      387.60     14.92 o 
   4  -1   5      114.56      124.99      4.22 o 
   5  -1   5       19.32       19.34      1.57 o 
  -5   0   5      100.07       97.04      4.27 o 
  -4   0   5       34.69       37.94      1.58 o 
  -3   0   5       52.72       55.68      3.07 o 
  -2   0   5       12.96       15.64      1.14 o 
  -1   0   5      116.67      107.02      3.91 o 
   0   0   5      137.12      111.64      2.99 o 
   1   0   5       24.66       28.03      2.26 o 
   2   0   5        1.60        1.60      1.65 o 
   3   0   5       68.84       73.29      4.39 o 
   4   0   5        1.66        2.74      2.42 o 
   5   0   5       17.55       18.28      2.67 o 
  -5   1   5       29.15       26.61      2.24 o 
  -4   1   5        4.94        3.86      1.36 o 
  -3   1   5       93.25       90.67      5.03 o 
  -2   1   5     4780.15     5596.10    236.27 o 
  -1   1   5      360.76      381.34     11.85 o 
   0   1   5        6.27        3.21      1.81 o 
   1   1   5      156.18      135.95      3.99 o 
   2   1   5       86.53       68.15      2.35 o 
   3   1   5      183.81      188.15      8.79 o 
   4   1   5       42.36       41.88      2.22 o 
   5   1   5        7.00        6.34      2.12 o 
  -5   2   5       10.34        6.00      2.13 o 
  -4   2   5       27.54       26.21      1.65 o 
  -3   2   5        7.20        6.80      1.62 o 
  -2   2   5      344.68      384.92     19.58 o 
  -1   2   5       41.17       46.27      2.22 o 
   0   2   5       25.09       19.54      2.23 o 
   1   2   5       33.96       28.55      1.97 o 
   2   2   5       16.47       21.16      1.76 o 
   3   2   5       11.79       11.04      1.93 o 
   4   2   5        0.73        1.35      1.93 o 
   5   2   5       94.42       92.34      2.61 o 
  -5   3   5        0.47        0.96      2.53 o 
  -4   3   5        4.30        4.80      1.76 o 
  -3   3   5        4.23        6.53      2.45 o 
  -2   3   5      158.90      172.65     10.10 o 
  -1   3   5      109.17      117.76      2.74 o 
   0   3   5      556.39      573.20     11.52 o 
   1   3   5       87.51      111.43      2.42 o 
   2   3   5       29.85       25.61      3.38 o 
   3   3   5      569.00      575.93      6.13 o 
   4   3   5      226.63      250.34      3.37 o 
   5   3   5        7.97        8.93      2.51 o 
  -4   4   5        7.45        7.00      1.89 o 
  -3   4   5       57.04       54.66      6.36 o 
  -2   4   5       87.36       84.03      8.49 o 
  -1   4   5        8.88        8.36      1.48 o 
   0   4   5      234.51      272.73      2.93 o 
   1   4   5       36.29       29.14      2.14 o 
   2   4   5        1.99        1.45      1.52 o 
   3   4   5      300.93      280.56     12.62 o 
   4   4   5      643.90      688.67     29.27 o 
   5   4   5       15.41       17.61      2.58 o 
  -4   5   5        2.20        0.97      2.47 o 
  -3   5   5       21.90       22.60      1.66 o 
  -2   5   5       93.89      100.95      6.01 o 
  -1   5   5        3.18        4.77      1.93 o 
   0   5   5      797.09      871.91      9.92 o 
   1   5   5      140.35      148.89      4.99 o 
   2   5   5       18.66       14.28      1.64 o 
   3   5   5        0.07        0.53      1.54 o 
   4   5   5        0.20       -1.19      2.33 o 
   5   5   5       55.26       53.66      3.03 o 
  -4   6   5       19.82       16.03      3.80 o 
  -3   6   5       15.04       13.53      1.65 o 
  -2   6   5       27.87       28.49      1.09 o 
  -1   6   5      168.67      181.25     17.40 o 
   0   6   5      305.15      330.15      3.11 o 
   1   6   5       74.32       78.85      3.69 o 
   2   6   5        5.70        5.29      1.20 o 
   3   6   5        5.63        7.70      1.87 o 
   4   6   5      102.97      105.71      6.83 o 
   5   6   5        3.07        3.65      2.10 o 
  -3   7   5        1.10        2.22      1.93 o 
  -2   7   5        0.90        0.79      1.55 o 
  -1   7   5       71.77       79.60      8.01 o 
   0   7   5        0.45        0.74      1.26 o 
   1   7   5       31.74       35.05      1.63 o 
   2   7   5      283.83      268.69      2.24 o 
   3   7   5      414.16      412.51      5.29 o 
   4   7   5        8.13        8.70      1.54 o 
   5   7   5      128.08      121.82      5.24 o 
  -2   8   5       37.52       41.90      2.56 o 
  -1   8   5       13.04       12.01      1.78 o 
   0   8   5       90.74      100.02      5.45 o 
   1   8   5      121.33      126.69      2.25 o 
   2   8   5      100.39       97.01      1.65 o 
   3   8   5      153.63      149.92      3.17 o 
   4   8   5       61.16       55.62      2.09 o 
  -2   9   5        3.87        6.15      1.92 o 
  -1   9   5        0.13       -0.42      1.91 o 
   0   9   5       38.46       38.76      6.23 o 
   1   9   5        1.06        0.07      1.94 o 
   2   9   5        1.01        1.22      1.10 o 
   3   9   5       78.39       68.92      1.92 o 
   4   9   5       50.92       45.04      1.88 o 
  -1  10   5       25.12       27.24     10.70 o 
   0  10   5       75.10       83.03      8.23 o 
   1  10   5       64.42       71.56      1.96 o 
   2  10   5       75.38       85.80      3.48 o 
   3  10   5       58.30       44.82      1.72 o 
  -1  -9   6        0.62       -1.48      2.70 o 
  -3  -8   6       33.76       35.71      3.46 o 
  -2  -8   6        7.75        7.23      3.70 o 
  -1  -8   6       66.76       60.29      2.83 o 
   0  -8   6        5.23        3.19      2.02 o 
   1  -8   6       97.33       98.74     14.34 o 
  -4  -7   6       49.52       49.58      4.35 o 
  -3  -7   6        6.75        7.44      2.59 o 
  -2  -7   6       13.25       13.00      2.61 o 
  -1  -7   6       70.06       67.96      3.66 o 
   0  -7   6        0.48        0.56      1.55 o 
   1  -7   6        5.80        3.00      3.99 o 
   2  -7   6       62.02       53.34      2.55 o 
  -4  -6   6       26.39       24.83      3.93 o 
  -3  -6   6      165.90      179.77      3.86 o 
  -2  -6   6       10.04       12.45      3.57 o 
  -1  -6   6       98.67      105.00      7.24 o 
   0  -6   6        5.23        6.00      1.46 o 
   1  -6   6       96.18       96.07      3.57 o 
   2  -6   6       23.02       18.65      2.05 o 
   3  -6   6       34.75       37.11      6.14 o 
  -3  -5   6      207.49      234.02      4.55 o 
  -2  -5   6       26.97       27.68      3.04 o 
  -1  -5   6        8.53        6.45      1.87 o 
   0  -5   6       88.57      104.51      2.51 o 
   1  -5   6       30.37       34.24      1.86 o 
   2  -5   6       51.95       51.86      2.10 o 
   3  -5   6       55.19       58.33      2.93 o 
  -3  -4   6       74.29       80.78      3.74 o 
  -2  -4   6        3.01        4.98      3.46 o 
  -1  -4   6       21.90       18.83      2.27 o 
   0  -4   6       13.97       12.70      1.16 o 
   1  -4   6      318.74      320.94      5.09 o 
   2  -4   6       42.57       37.84      1.29 o 
   3  -4   6      107.80       94.02      4.37 o 
   4  -4   6       77.34       84.76      2.98 o 
  -5  -3   6        5.27        5.36      1.76 o 
  -4  -3   6        2.69        2.26      1.49 o 
  -2  -3   6       92.32       88.58      4.18 o 
  -1  -3   6       55.36       77.88      2.93 o 
   0  -3   6        0.02        0.67      1.25 o 
   1  -3   6      461.16      477.10      9.57 o 
   2  -3   6      794.57      819.33     15.33 o 
   3  -3   6        0.21        1.10      1.06 o 
   4  -3   6        0.55       -0.24      1.36 o 
  -5  -2   6        9.20        8.26      1.76 o 
  -4  -2   6       13.93       12.21      1.38 o 
  -3  -2   6       11.66       10.58      1.48 o 
  -2  -2   6        0.23       -0.23      3.33 o 
  -1  -2   6      686.95      721.74      9.65 o 
   0  -2   6        8.37        6.16      1.47 o 
   1  -2   6      159.53      163.13      2.81 o 
   2  -2   6      465.42      455.38      3.55 o 
   3  -2   6        1.06        3.79      2.42 o 
   4  -2   6       65.50       66.03      1.71 o 
  -5  -1   6        4.79        5.34      1.57 o 
  -4  -1   6       11.99       11.05      1.37 o 
  -3  -1   6      152.35      160.61      7.65 o 
  -2  -1   6      247.54      282.07      7.46 o 
  -1  -1   6       96.84       82.67      3.07 o 
   0  -1   6      303.23      290.39      5.72 o 
   1  -1   6      284.93      276.49      9.28 o 
   2  -1   6      105.95       98.76      3.38 o 
   3  -1   6       89.13       89.04      2.38 o 
   4  -1   6       68.14       68.11      2.75 o 
   5  -1   6        0.02       -0.59      1.88 o 
  -5   0   6        0.02        0.97      1.54 o 
  -4   0   6        7.70        6.85      1.39 o 
  -3   0   6        0.27        0.86      1.33 o 
  -2   0   6     2389.80     2670.51    108.95 o 
  -1   0   6        2.33        2.78      2.01 o 
   0   0   6       41.23       49.57      2.42 o 
   1   0   6      939.95      982.80     35.01 o 
   2   0   6       56.10       58.92      2.91 o 
   3   0   6      130.77      132.00      4.00 o 
   4   0   6       46.33       50.71      3.98 o 
   5   0   6       43.75       43.82      3.78 o 
  -5   1   6        5.85        7.76      1.87 o 
  -4   1   6       21.72       23.20      1.56 o 
  -3   1   6       57.19       53.01      1.68 o 
  -2   1   6       84.05       91.34      3.35 o 
  -1   1   6        7.38        7.65      2.26 o 
   0   1   6      346.78      312.95      3.76 o 
   1   1   6     3460.36     3804.64     58.56 o 
   2   1   6      663.62      659.10     14.58 o 
   3   1   6       99.13       85.58      3.57 o 
   4   1   6      535.24      535.04     16.67 o 
   5   1   6       38.54       36.01      3.38 o 
  -5   2   6        1.39        0.67      1.89 o 
  -4   2   6        6.71        6.98      1.92 o 
  -3   2   6       37.53       41.65      1.94 o 
  -2   2   6      120.85      123.32      2.75 o 
  -1   2   6       14.76       16.12      2.11 o 
   0   2   6      665.39      639.95     11.51 o 
   1   2   6       81.63       88.65      2.50 o 
   2   2   6        9.01        5.53      1.57 o 
   3   2   6      109.20      103.74      3.24 o 
   4   2   6       43.95       42.31      2.73 o 
   5   2   6       12.33       14.67      2.57 o 
  -4   3   6       24.59       24.33      2.01 o 
  -3   3   6      395.68      413.73     17.25 o 
  -2   3   6       11.04       10.32      1.52 o 
  -1   3   6      543.13      551.70     11.94 o 
   0   3   6      394.90      414.73      3.80 o 
   1   3   6      194.83      182.38      6.32 o 
   2   3   6      678.13      664.97     10.06 o 
   3   3   6      141.20      151.56      2.71 o 
   4   3   6       18.90       20.77      2.43 o 
   5   3   6        6.25        6.86      2.08 o 
  -4   4   6        3.76        3.85      1.68 o 
  -3   4   6       35.32       40.36      2.16 o 
  -2   4   6      120.66      118.29     12.56 o 
  -1   4   6        7.19        5.75      1.91 o 
   0   4   6      881.27      976.97     27.20 o 
   1   4   6      126.83      137.50      2.59 o 
   2   4   6        2.57        1.47      1.54 o 
   3   4   6     1066.58     1089.95     13.02 o 
   4   4   6       12.61       10.36      2.37 o 
   5   4   6       23.68       26.49      2.61 o 
  -4   5   6        2.72        3.39      2.05 o 
  -3   5   6       74.37       76.78      7.18 o 
  -2   5   6       21.44       22.25      1.72 o 
  -1   5   6      237.29      237.58      6.69 o 
   0   5   6      264.77      266.89      2.62 o 
   1   5   6       35.56       28.07      1.79 o 
   2   5   6      122.97      112.34      2.44 o 
   3   5   6      768.39      797.29     47.47 o 
   4   5   6      217.40      230.23      7.84 o 
   5   5   6        6.55        5.56      2.10 o 
  -3   6   6        3.87       -1.82      2.22 o 
  -2   6   6        0.13        1.07      1.66 o 
  -1   6   6        0.46        0.60      1.48 o 
   0   6   6      419.49      471.79     11.65 o 
   1   6   6        7.95        7.21      1.07 o 
   2   6   6      196.82      204.60      3.37 o 
   3   6   6       13.17       10.65      1.94 o 
   4   6   6        2.24        1.76      2.37 o 
   5   6   6        1.67        1.09      2.59 o 
  -3   7   6        0.02        1.38      1.92 o 
  -2   7   6        0.63        0.07      1.72 o 
  -1   7   6      223.07      233.21     11.70 o 
   0   7   6       36.10       36.21      1.64 o 
   1   7   6       76.12       81.04      1.45 o 
   2   7   6       38.98       45.74      1.39 o 
   3   7   6       96.42       97.57      1.85 o 
   4   7   6       30.06       33.43      3.00 o 
   5   7   6       13.32       12.37      1.81 o 
  -2   8   6       22.30       20.53      2.03 o 
  -1   8   6       62.03       65.33      2.14 o 
   0   8   6      410.88      435.69     16.14 o 
   1   8   6       41.68       40.72      1.89 o 
   2   8   6       17.41       20.78      1.22 o 
   3   8   6        7.74        7.02      1.44 o 
   4   8   6       20.87       19.41      2.09 o 
  -2   9   6        0.90        1.79      2.08 o 
  -1   9   6      129.57      138.54      2.66 o 
   0   9   6        0.25        0.48      1.73 o 
   1   9   6       10.63       11.74      1.11 o 
   2   9   6       14.80       20.14      1.26 o 
   3   9   6       73.60       78.51      3.79 o 
   4   9   6       47.47       45.52      4.38 o 
  -1  10   6        6.83        5.81      1.94 o 
   0  10   6       29.86       30.92      2.57 o 
   1  10   6       48.69       52.83      1.90 o 
   2  10   6      133.82      147.63      8.63 o 
   3  10   6        2.25        1.91      1.51 o 
  -2  -8   7       60.86       59.04      4.26 o 
  -1  -8   7       33.95       32.87      3.54 o 
   0  -8   7       38.94       30.76      2.02 o 
  -3  -7   7       32.46       27.16      2.80 o 
  -2  -7   7        2.40        1.65      3.64 o 
  -1  -7   7       35.06       35.29      6.92 o 
   0  -7   7        5.76        1.57      1.91 o 
   1  -7   7       21.56       21.79      1.82 o 
   2  -7   7        0.05        0.14      2.74 o 
  -4  -6   7       71.67       66.36      4.54 o 
  -3  -6   7       84.28       89.84      3.11 o 
  -2  -6   7       27.20       30.95      3.68 o 
  -1  -6   7      123.47      113.65      2.63 o 
   0  -6   7      270.58      269.80      6.87 o 
   1  -6   7      124.81      130.59     11.69 o 
   2  -6   7       72.10       77.45      2.04 o 
  -3  -5   7        6.55        6.38      3.02 o 
  -2  -5   7       38.13       38.68      3.82 o 
  -1  -5   7       64.47       61.07      2.16 o 
   0  -5   7       63.03       59.42      3.80 o 
   1  -5   7       87.96       86.06      3.33 o 
   2  -5   7        3.64        3.44      1.21 o 
   3  -5   7       56.94       63.94      5.47 o 
  -3  -4   7        5.57        5.49      3.16 o 
  -2  -4   7        0.69       -1.65      3.45 o 
  -1  -4   7       50.82       56.68      2.61 o 
   0  -4   7      620.54      642.56     18.59 o 
   1  -4   7      190.00      201.14      2.28 o 
   2  -4   7        4.44        7.70      1.92 o 
   3  -4   7      104.14       99.36      3.98 o 
   4  -4   7       42.83       36.46      3.24 o 
  -5  -3   7       66.93       58.75      6.43 o 
  -2  -3   7      347.01      380.08      7.08 o 
  -1  -3   7      282.85      304.15     10.58 o 
   0  -3   7      102.83      106.09      2.10 o 
   1  -3   7      196.76      205.84      3.86 o 
   2  -3   7      514.01      498.21      8.43 o 
   3  -3   7       10.53        9.81      1.35 o 
   4  -3   7        0.25        0.85      1.47 o 
  -5  -2   7        2.98        2.06      1.72 o 
  -4  -2   7        1.38        0.67      1.32 o 
  -3  -2   7       40.70       40.55      2.08 o 
  -2  -2   7        0.49        1.20      3.40 o 
  -1  -2   7        7.81        7.27      1.93 o 
   0  -2   7      132.87      128.56      3.87 o 
   1  -2   7      613.87      613.81     16.02 o 
   2  -2   7      787.05      767.60     27.79 o 
   3  -2   7      148.25      163.59      3.02 o 
   4  -2   7       21.72       22.62      1.71 o 
  -5  -1   7        4.85        3.79      1.41 o 
  -4  -1   7       41.39       40.91      1.61 o 
  -3  -1   7       64.12       61.19      2.73 o 
  -2  -1   7       71.96       73.67      2.67 o 
  -1  -1   7      147.78      140.77      6.25 o 
   0  -1   7      167.21      155.46      3.15 o 
   1  -1   7      921.85      918.63      4.91 o 
   2  -1   7       22.78       25.11      2.07 o 
   3  -1   7       86.29       87.30      3.45 o 
   4  -1   7       12.73       10.04      2.56 o 
   5  -1   7        5.39        5.15      1.58 o 
  -5   0   7        0.37        0.72      1.56 o 
  -4   0   7        2.68        1.84      1.16 o 
  -3   0   7      154.50      161.67      5.49 o 
  -2   0   7        0.00       -0.49      1.86 o 
  -1   0   7      183.41      173.71      3.51 o 
   0   0   7      303.62      282.18      3.40 o 
   1   0   7      397.10      404.49     10.71 o 
   2   0   7      258.11      230.48      6.55 o 
   3   0   7      164.04      167.46      3.28 o 
   4   0   7        6.41        5.04      2.66 o 
   5   0   7       10.92       12.24      2.34 o 
  -5   1   7        7.30        6.92      1.51 o 
  -4   1   7        0.99        1.42      1.35 o 
  -3   1   7       84.67       85.72      3.06 o 
  -2   1   7      129.11      119.20      2.91 o 
  -1   1   7      230.15      227.32      3.65 o 
   0   1   7      104.17       88.46      2.34 o 
   1   1   7      348.12      346.29     15.00 o 
   2   1   7        1.73        0.70      1.54 o 
   3   1   7      234.23      227.04      2.53 o 
   4   1   7       13.09        7.11      2.44 o 
   5   1   7        0.22        0.40      2.63 o 
  -5   2   7        0.87        0.62      1.32 o 
  -4   2   7        0.49        0.62      1.38 o 
  -3   2   7       55.01       53.00      4.22 o 
  -2   2   7        7.27        8.42      1.52 o 
  -1   2   7       86.28       91.45      3.38 o 
   0   2   7      265.74      245.84      6.05 o 
   1   2   7        2.77       -0.71      1.61 o 
   2   2   7       84.83       86.11      2.06 o 
   3   2   7        0.72        0.32      2.48 o 
   4   2   7        0.08        1.03      2.57 o 
   5   2   7       72.71       73.67      2.28 o 
  -4   3   7        3.46        5.72      2.01 o 
  -3   3   7       64.22       69.58      3.22 o 
  -2   3   7       30.15       28.72      1.64 o 
  -1   3   7      207.44      204.83      5.19 o 
   0   3   7      463.63      438.75      3.84 o 
   1   3   7      125.50      106.44      3.89 o 
   2   3   7      244.73      232.44     10.96 o 
   3   3   7      914.67      943.27      4.78 o 
   4   3   7       19.08       18.07      2.42 o 
   5   3   7       57.38       60.21      2.42 o 
  -4   4   7       15.85       14.26      1.83 o 
  -3   4   7       36.07       36.92      1.78 o 
  -2   4   7       11.58       11.70      1.49 o 
  -1   4   7       38.76       41.66      2.07 o 
   0   4   7      234.90      261.28     19.08 o 
   1   4   7       23.67       23.08      2.02 o 
   2   4   7      530.33      540.31      4.68 o 
   3   4   7       24.88       24.09      1.98 o 
   4   4   7       55.83       57.76      2.59 o 
   5   4   7       28.59       29.55      2.71 o 
  -4   5   7        4.51        3.01      1.74 o 
  -3   5   7       15.76       15.24      2.03 o 
  -2   5   7       80.96       83.62      4.49 o 
  -1   5   7        9.16        8.11      1.85 o 
   0   5   7       14.56       11.54      1.35 o 
   1   5   7      315.62      319.63      6.47 o 
   2   5   7      352.03      356.54     14.79 o 
   3   5   7     1235.89     1253.91     22.72 o 
   4   5   7        1.03        3.42      2.33 o 
   5   5   7       43.92       39.02      2.76 o 
  -3   6   7        5.99        7.97      2.36 o 
  -2   6   7       36.72       40.68      2.25 o 
  -1   6   7        9.33        7.87      1.82 o 
   0   6   7        5.12        5.33      1.27 o 
   1   6   7       10.02       13.49      1.26 o 
   2   6   7       25.62       28.57      2.03 o 
   3   6   7       59.54       55.21      2.54 o 
   4   6   7       12.37       12.37      2.43 o 
   5   6   7        0.08       -2.46      2.91 o 
  -3   7   7        2.25        1.13      1.96 o 
  -2   7   7      197.56      194.12     24.02 o 
  -1   7   7      511.14      542.76     25.17 o 
   0   7   7        7.13        6.66      1.79 o 
   1   7   7       56.07       65.42      3.03 o 
   2   7   7      118.95      128.70      2.54 o 
   3   7   7      233.44      252.18      7.70 o 
   4   7   7       17.57       18.43      1.86 o 
  -2   8   7      133.87      137.43      5.73 o 
  -1   8   7      281.33      317.37     23.06 o 
   0   8   7       63.66       63.53      2.01 o 
   1   8   7       16.53       12.45      1.76 o 
   2   8   7      153.30      136.89      5.14 o 
   3   8   7       37.99       31.19      2.63 o 
   4   8   7       27.31       29.90      3.16 o 
  -1   9   7       60.29       56.59      5.07 o 
   0   9   7       84.46       87.12     10.74 o 
   1   9   7       79.75       81.16      5.48 o 
   2   9   7       57.65       53.46      1.47 o 
   3   9   7       59.38       55.83      2.29 o 
   4   9   7       35.36       28.77      1.95 o 
   0  10   7        6.20        3.55      1.78 o 
   1  10   7       27.25       25.71      1.61 o 
   2  10   7        0.96       -0.56      1.90 o 
   3  10   7        0.44       -0.44      1.71 o 
  -2  -8   8       37.43       41.62      4.89 o 
  -1  -8   8       37.16       43.37      3.32 o 
   0  -8   8       62.32       68.13      3.27 o 
  -3  -7   8        9.74        8.46      2.98 o 
  -2  -7   8        0.45        0.21      3.61 o 
  -1  -7   8       56.02       45.33      5.49 o 
   0  -7   8        0.01        0.58      1.98 o 
   1  -7   8       15.93       11.21      2.52 o 
  -4  -6   8       15.89       15.49      5.23 o 
  -3  -6   8       67.03       67.59      4.46 o 
  -2  -6   8      109.97      111.10      4.41 o 
  -1  -6   8       20.41       23.82      2.04 o 
   0  -6   8        0.55        2.72      1.76 o 
   1  -6   8       67.76       67.85      3.79 o 
   2  -6   8        0.09       -0.72      1.47 o 
  -3  -5   8       15.94       17.86      2.92 o 
  -2  -5   8        1.07        2.02      3.46 o 
  -1  -5   8        0.48       -0.14      2.16 o 
   0  -5   8       10.98       11.30      1.59 o 
   1  -5   8       21.49       22.78      1.65 o 
   2  -5   8       17.99       19.48      1.22 o 
   3  -5   8       11.47       10.25      1.60 o 
  -3  -4   8       32.76       37.65      3.34 o 
  -2  -4   8        2.81        1.38      3.56 o 
  -1  -4   8      219.38      231.10      9.48 o 
   0  -4   8      118.25      121.58      2.66 o 
   1  -4   8       75.98       78.97      3.07 o 
   2  -4   8       41.57       40.82      3.10 o 
   3  -4   8       63.42       68.28      2.27 o 
  -2  -3   8       25.41       23.51      3.76 o 
  -1  -3   8        0.51       -0.13      2.04 o 
   0  -3   8       30.43       31.73      1.64 o 
   1  -3   8      398.35      408.47      4.85 o 
   2  -3   8      129.33      135.51      3.62 o 
   3  -3   8        0.80        1.35      1.55 o 
   4  -3   8        0.48        2.07      1.74 o 
  -5  -2   8        5.04        3.29      2.02 o 
  -4  -2   8        1.34        1.85      1.42 o 
  -3  -2   8        9.86        9.23      1.65 o 
  -2  -2   8       47.96       50.85      3.15 o 
  -1  -2   8      121.15      112.16      2.88 o 
   0  -2   8      498.07      521.22      7.06 o 
   1  -2   8      308.89      284.87      3.04 o 
   2  -2   8       36.79       40.07      3.57 o 
   3  -2   8        7.79        8.50      1.76 o 
   4  -2   8      191.17      199.98      3.21 o 
  -5  -1   8        2.69        3.05      1.56 o 
  -4  -1   8       23.41       21.49      1.50 o 
  -3  -1   8      328.45      344.43     17.46 o 
  -2  -1   8       45.40       58.40      2.10 o 
  -1  -1   8      127.21      118.58      2.85 o 
   0  -1   8       38.91       33.01      1.87 o 
   1  -1   8      136.46      126.74      2.37 o 
   2  -1   8      185.54      167.86     14.93 o 
   3  -1   8       32.55       30.05      2.14 o 
   4  -1   8       12.95       15.25      3.63 o 
  -5   0   8        0.31        0.38      1.29 o 
  -4   0   8       43.15       41.78      1.61 o 
  -3   0   8       24.24       27.33      1.51 o 
  -2   0   8        0.99        1.11      2.71 o 
  -1   0   8      186.66      172.11      3.51 o 
   0   0   8      318.64      299.83      9.97 o 
   1   0   8      140.18      127.74      2.53 o 
   2   0   8      224.29      217.59      9.70 o 
   3   0   8       86.74       86.60      2.41 o 
   4   0   8       29.96       35.96      3.20 o 
   5   0   8      105.49      106.20      4.13 o 
  -5   1   8        0.38       -0.65      1.48 o 
  -4   1   8       39.37       40.32      1.98 o 
  -3   1   8     1439.91     1512.95     65.14 o 
  -2   1   8      153.55      158.62      3.09 o 
  -1   1   8        7.42        5.82      1.97 o 
   0   1   8        0.58       -0.30      1.95 o 
   1   1   8       84.77       75.34      2.10 o 
   2   1   8       53.49       54.11      2.19 o 
   3   1   8        5.22        3.36      1.89 o 
   4   1   8        7.77       11.47      2.43 o 
   5   1   8        7.13        5.91      2.97 o 
  -4   2   8        4.08        2.97      1.11 o 
  -3   2   8      112.86      122.44      4.51 o 
  -2   2   8        0.19       -0.74      1.78 o 
  -1   2   8      114.13      112.37      3.29 o 
   0   2   8      218.38      222.94     11.04 o 
   1   2   8      391.23      415.51     12.45 o 
   2   2   8       49.85       48.76      2.14 o 
   3   2   8      213.95      193.58      2.35 o 
   4   2   8      227.36      216.24      3.19 o 
   5   2   8       25.06       22.40      2.75 o 
  -4   3   8        0.26        0.15      2.28 o 
  -3   3   8       97.40      101.55      3.64 o 
  -2   3   8       89.25       92.36      2.05 o 
  -1   3   8      453.79      480.69     15.32 o 
   0   3   8        8.15       10.07      1.66 o 
   1   3   8        7.48        7.16      1.94 o 
   2   3   8      267.51      257.81      2.80 o 
   3   3   8      281.52      296.90      3.03 o 
   4   3   8       13.23       11.58      2.40 o 
   5   3   8       22.98       18.87      2.71 o 
  -4   4   8       68.60       65.29      2.34 o 
  -3   4   8        3.09        4.12      1.49 o 
  -2   4   8       28.36       24.55      1.89 o 
  -1   4   8      220.12      239.63      6.57 o 
   0   4   8       15.39       13.99      1.66 o 
   1   4   8      143.67      146.45      2.59 o 
   2   4   8       18.61       13.84      1.80 o 
   3   4   8      257.94      254.88      2.88 o 
   4   4   8       63.50       62.80      2.25 o 
   5   4   8       86.24       95.33      5.66 o 
  -4   5   8       21.80       18.50      2.15 o 
  -3   5   8       63.94       63.54      5.19 o 
  -2   5   8       19.42       22.29      1.99 o 
  -1   5   8      700.41      735.04      4.04 o 
   0   5   8      174.12      177.20      2.73 o 
   1   5   8       37.18       34.22      3.02 o 
   2   5   8       87.49       89.03      6.84 o 
   3   5   8        0.66        1.81      2.29 o 
   4   5   8       91.56       94.78      5.24 o 
   5   5   8       41.02       41.79      2.79 o 
  -3   6   8        2.89        0.49      2.34 o 
  -2   6   8        2.95        4.38      1.48 o 
  -1   6   8       33.04       35.91      4.20 o 
   0   6   8        0.30       -0.38      1.25 o 
   1   6   8       42.77       42.24      2.21 o 
   2   6   8       90.85       96.53      8.06 o 
   3   6   8        0.18        0.72      2.30 o 
   4   6   8        1.61        0.83      2.41 o 
   5   6   8        0.02       -0.80      3.97 o 
  -3   7   8        0.52       -1.76      2.01 o 
  -2   7   8        8.82       10.18      1.48 o 
  -1   7   8       83.31       95.77      2.13 o 
   0   7   8        0.10       -1.05      1.34 o 
   1   7   8      348.70      356.31      4.02 o 
   2   7   8      352.41      338.28      4.92 o 
   3   7   8        8.12        8.33      2.40 o 
   4   7   8      169.20      166.21      4.63 o 
  -2   8   8       45.78       43.61      2.51 o 
  -1   8   8        9.46       10.48      1.50 o 
   0   8   8        9.36        9.86      1.53 o 
   1   8   8       14.32       14.52      1.30 o 
   2   8   8       36.55       36.39      1.27 o 
   3   8   8       11.30        7.84      1.31 o 
   4   8   8        7.34        8.67      1.54 o 
  -1   9   8      102.58       99.60      5.98 o 
   0   9   8       15.25       19.18      1.91 o 
   1   9   8        7.33        8.05      1.11 o 
   2   9   8       86.32       78.32      4.40 o 
   3   9   8      103.87      103.40      3.36 o 
   0  10   8        8.40       10.86      2.87 o 
   1  10   8       12.55       11.99      1.69 o 
   2  10   8       13.95       12.01      1.67 o 
  -2  -7   9        0.28        2.01      3.75 o 
  -1  -7   9       36.14       40.50      2.96 o 
   0  -7   9       27.11       19.95      2.55 o 
   1  -7   9       13.98       13.32      2.77 o 
  -3  -6   9       13.51       14.96      4.77 o 
  -2  -6   9       67.30       80.33      4.27 o 
  -1  -6   9       10.64       11.93      2.37 o 
   0  -6   9       96.34      103.26      2.75 o 
   1  -6   9       14.54       15.80      1.96 o 
   2  -6   9       29.32       31.78      2.22 o 
  -3  -5   9        1.22        2.98      4.44 o 
  -2  -5   9        4.43        4.90      3.56 o 
  -1  -5   9       12.94       10.83      2.24 o 
   0  -5   9        4.55        5.36      1.52 o 
   1  -5   9        0.02       -0.58      1.16 o 
   2  -5   9      157.64      164.16      7.71 o 
  -3  -4   9       28.52       31.22      3.55 o 
  -2  -4   9       47.84       55.08      4.03 o 
  -1  -4   9       50.45       59.28      3.75 o 
   0  -4   9      291.06      290.60      9.13 o 
   1  -4   9       19.34       19.43      1.30 o 
   2  -4   9      193.31      212.56      7.99 o 
   3  -4   9      115.02      110.70      2.62 o 
  -2  -3   9       30.23       34.87      4.69 o 
  -1  -3   9       67.33       70.71      2.70 o 
   0  -3   9       44.33       49.12      1.58 o 
   1  -3   9      267.59      262.44      7.62 o 
   2  -3   9       42.12       42.13      2.12 o 
   3  -3   9       27.50       30.46      1.79 o 
  -4  -2   9       29.30       29.16      2.12 o 
  -2  -2   9      375.47      394.57      5.35 o 
  -1  -2   9       49.19       50.72      2.30 o 
   0  -2   9      212.19      223.96      3.08 o 
   1  -2   9      393.77      386.08      6.00 o 
   2  -2   9       24.98       23.22      2.12 o 
   3  -2   9      119.02      130.40      2.62 o 
   4  -2   9      139.78      144.33      2.75 o 
  -4  -1   9       19.56       18.98      1.60 o 
  -3  -1   9       69.18       70.23      4.44 o 
  -2  -1   9       22.09       21.68      2.18 o 
  -1  -1   9        5.71        7.43      2.01 o 
   0  -1   9       17.10       18.46      1.77 o 
   1  -1   9       27.18       24.27      2.03 o 
   2  -1   9        4.01        2.44      1.78 o 
   3  -1   9       29.59       24.70      2.52 o 
   4  -1   9       23.21       17.05      2.23 o 
  -4   0   9        6.36        7.08      1.37 o 
  -3   0   9      184.36      187.11     13.45 o 
  -2   0   9       34.66       33.04      2.74 o 
  -1   0   9      121.23      125.25      5.11 o 
   0   0   9      845.77      860.93     28.08 o 
   1   0   9       11.24       13.56      1.94 o 
   2   0   9      308.77      313.11      3.10 o 
   3   0   9       74.82       84.68      2.69 o 
   4   0   9      123.78      126.76      7.48 o 
  -4   1   9        0.43       -0.06      1.24 o 
  -3   1   9       20.19       19.73      1.18 o 
  -2   1   9        2.51        1.92      1.89 o 
  -1   1   9       17.65       17.81      2.01 o 
   0   1   9     1402.36     1466.02      6.42 o 
   1   1   9      147.87      149.41      2.41 o 
   2   1   9       17.21       12.09      2.29 o 
   3   1   9      465.68      421.15      4.11 o 
   4   1   9        7.33        4.82      2.25 o 
   5   1   9        5.82        5.82      3.30 o 
  -4   2   9       41.71       39.02      1.75 o 
  -3   2   9        0.17        0.05      2.12 o 
  -2   2   9       40.31       42.68      1.80 o 
  -1   2   9       16.34       25.53      3.25 o 
   0   2   9      121.02      119.17      3.40 o 
   1   2   9       57.23       46.90      1.86 o 
   2   2   9      375.20      373.17      8.33 o 
   3   2   9       15.47        9.57      1.68 o 
   4   2   9       77.84       87.88      2.76 o 
   5   2   9       81.75       84.83      3.76 o 
  -4   3   9       85.50       83.19      3.93 o 
  -3   3   9        6.77        7.84      2.06 o 
  -2   3   9      157.37      156.37      5.46 o 
  -1   3   9       50.57       55.67      2.25 o 
   0   3   9       76.46       73.74      2.34 o 
   1   3   9      207.14      210.66      6.32 o 
   2   3   9      184.58      188.89      7.07 o 
   3   3   9       33.04       34.72      1.82 o 
   4   3   9        4.20        6.35      1.96 o 
   5   3   9       17.52       15.54      3.35 o 
  -4   4   9        0.10        0.49      1.87 o 
  -3   4   9        1.30        2.71      1.52 o 
  -2   4   9       22.48       21.49      1.96 o 
  -1   4   9       43.46       51.66      4.59 o 
   0   4   9        0.17        1.58      1.54 o 
   1   4   9       98.46      100.20      2.14 o 
   2   4   9     1747.88     1775.39     58.10 o 
   3   4   9       33.07       34.55      2.03 o 
   4   4   9      160.54      169.09      3.02 o 
   5   4   9       23.35       18.48      3.25 o 
  -3   5   9       19.34       20.94      1.95 o 
  -2   5   9      120.19      126.82      2.55 o 
  -1   5   9      139.84      142.73      7.08 o 
   0   5   9       16.83       16.51      3.63 o 
   1   5   9       12.95       10.22      1.44 o 
   2   5   9      850.09      899.79      8.66 o 
   3   5   9      386.87      402.03      3.35 o 
   4   5   9        3.54        4.43      1.99 o 
   5   5   9       14.92       17.78      3.25 o 
  -3   6   9       14.43       10.78      1.99 o 
  -2   6   9       11.76       12.01      1.55 o 
  -1   6   9       76.60       84.05      2.03 o 
   0   6   9       67.11       63.85      4.40 o 
   1   6   9        3.47        2.21      1.90 o 
   2   6   9      214.91      215.06      9.01 o 
   3   6   9       34.14       35.98      4.23 o 
   4   6   9       98.41      100.47      2.83 o 
  -3   7   9       11.55       13.41      2.71 o 
  -2   7   9      132.05      145.95      2.90 o 
  -1   7   9       37.82       36.66      2.57 o 
   0   7   9       54.96       58.20      5.30 o 
   1   7   9       11.36       13.81      1.31 o 
   2   7   9      176.79      174.84      9.25 o 
   3   7   9       41.36       45.92      2.57 o 
   4   7   9       45.80       46.33      2.70 o 
  -2   8   9       96.77       86.20      2.23 o 
  -1   8   9       80.00       92.35      4.12 o 
   0   8   9        1.04        0.83      1.95 o 
   1   8   9        6.21        6.45      1.47 o 
   2   8   9       22.14       17.86      1.44 o 
   3   8   9        0.01       -1.82      1.82 o 
   4   8   9       69.25       67.22      3.31 o 
  -1   9   9        6.36        2.73      1.97 o 
   0   9   9       14.76       13.32      1.98 o 
   1   9   9        3.07        6.28      1.57 o 
   2   9   9      121.09      126.75      1.92 o 
   3   9   9       53.52       57.43      2.09 o 
   0  10   9        1.71       -0.42      2.07 o 
   1  10   9       36.86       41.52      4.19 o 
   2  10   9        1.39       -0.72      1.69 o 
  -2  -7  10        0.00        1.57      4.64 o 
  -1  -7  10       19.06       18.72      3.70 o 
   0  -7  10        0.06        2.76      3.15 o 
  -3  -6  10        5.80        5.65      4.72 o 
  -2  -6  10       61.83       63.07      4.26 o 
  -1  -6  10      130.68      132.38      3.74 o 
   0  -6  10       45.95       51.16      2.64 o 
   1  -6  10       54.74       47.42      1.75 o 
  -3  -5  10        1.94        1.58      4.55 o 
  -2  -5  10        0.12        0.05      3.65 o 
  -1  -5  10        7.64        7.16      3.65 o 
   0  -5  10        5.92        4.35      1.43 o 
   1  -5  10        8.50        6.16      1.63 o 
   2  -5  10       11.28       13.21      1.57 o 
  -3  -4  10        3.11        2.86      4.42 o 
  -2  -4  10       16.38       19.43      3.70 o 
  -1  -4  10      235.91      277.77      4.49 o 
   0  -4  10      168.54      179.86      4.63 o 
   1  -4  10        1.27        1.95      1.11 o 
   2  -4  10       63.82       63.70      3.36 o 
   3  -4  10       46.96       41.12      2.00 o 
  -3  -3  10       45.49       48.59      5.43 o 
  -2  -3  10        5.20        5.55      3.52 o 
  -1  -3  10        0.55        0.76      1.93 o 
   0  -3  10        9.75       10.65      1.54 o 
   1  -3  10      377.81      408.61      3.63 o 
   2  -3  10       62.75       74.80      4.80 o 
   3  -3  10       48.35       46.64      2.05 o 
  -2  -2  10        2.22        2.54      1.89 o 
  -1  -2  10       58.99       58.23      2.41 o 
   0  -2  10      543.11      557.52      4.06 o 
   1  -2  10      948.38      915.93      5.80 o 
   2  -2  10      187.81      189.41      2.85 o 
   3  -2  10       51.60       58.59      2.60 o 
   4  -2  10        0.02        0.23      3.31 o 
  -4  -1  10        6.05        5.36      1.71 o 
  -3  -1  10       16.56       16.73      1.32 o 
  -2  -1  10        1.20        0.51      1.73 o 
  -1  -1  10        0.18        0.73      1.92 o 
   0  -1  10      146.87      135.95      3.36 o 
   1  -1  10       35.06       38.34      1.84 o 
   2  -1  10       10.90       10.77      1.71 o 
   3  -1  10      156.33      174.79      8.83 o 
   4  -1  10       24.26       20.91      2.81 o 
  -4   0  10      147.47      136.71      3.79 o 
  -3   0  10        2.90        2.71      0.93 o 
  -2   0  10       74.88       76.87      3.11 o 
  -1   0  10      156.68      152.74      2.94 o 
   0   0  10        7.76        7.78      1.62 o 
   1   0  10      465.55      424.07     11.28 o 
   2   0  10      296.73      298.11     17.51 o 
   3   0  10       28.49       39.74      2.15 o 
   4   0  10       17.19       15.16      2.18 o 
  -4   1  10       18.62       17.03      1.50 o 
  -3   1  10       15.66       16.90      1.13 o 
  -2   1  10       23.63       25.93      2.35 o 
  -1   1  10        0.55        0.14      1.87 o 
   0   1  10       16.65       16.58      1.95 o 
   1   1  10       13.67       17.95      1.71 o 
   2   1  10       35.77       34.13      1.74 o 
   3   1  10       82.54       71.64      2.63 o 
   4   1  10       41.56       36.59      2.64 o 
  -4   2  10      126.96      114.94      4.55 o 
  -3   2  10       42.30       36.62      2.37 o 
  -2   2  10        0.47        0.43      1.47 o 
  -1   2  10      122.42      108.81      3.88 o 
   0   2  10       63.07       61.83      3.21 o 
   1   2  10      291.17      280.27     10.40 o 
   2   2  10       42.44       35.73      1.54 o 
   3   2  10       72.39       83.18      4.02 o 
   4   2  10      164.68      171.70      9.34 o 
  -4   3  10       42.30       40.69      1.53 o 
  -3   3  10        7.63        6.18      2.08 o 
  -2   3  10       20.85       17.85      1.67 o 
  -1   3  10      102.95       93.58      5.73 o 
   0   3  10        3.22        2.42      1.55 o 
   1   3  10       76.91       78.34      5.07 o 
   2   3  10      325.14      330.92      3.94 o 
   3   3  10      144.84      135.68      2.48 o 
   4   3  10        7.41        6.54      2.46 o 
  -4   4  10        0.04       -1.44      1.99 o 
  -3   4  10        4.71        4.15      2.10 o 
  -2   4  10       10.56        9.01      1.54 o 
  -1   4  10       14.35       17.34      2.13 o 
   0   4  10       60.70       62.20      1.92 o 
   1   4  10      628.64      625.30     27.79 o 
   2   4  10       33.52       31.04      4.02 o 
   3   4  10        1.14        2.27      2.32 o 
   4   4  10      104.84      104.91      4.70 o 
  -3   5  10       10.64       10.59      1.91 o 
  -2   5  10        0.01       -0.04      1.47 o 
  -1   5  10        4.67        5.62      2.61 o 
   0   5  10       90.83       89.93      2.19 o 
   1   5  10      260.12      253.60      5.73 o 
   2   5  10      921.82      910.69     14.30 o 
   3   5  10       13.09       12.14      1.97 o 
   4   5  10        2.76        1.91      2.03 o 
  -3   6  10        0.03        0.43      2.42 o 
  -2   6  10       29.44       24.02      1.73 o 
  -1   6  10        7.45        6.21      1.92 o 
   0   6  10       14.96       15.80      1.11 o 
   1   6  10       52.11       50.42      2.45 o 
   2   6  10        4.43        3.46      1.94 o 
   3   6  10      178.65      180.83      5.39 o 
   4   6  10       21.16       20.57      2.13 o 
  -2   7  10      197.44      205.06     10.18 o 
  -1   7  10        9.74        9.44      1.55 o 
   0   7  10       23.40       24.55      1.21 o 
   1   7  10       84.51       95.68      1.78 o 
   2   7  10      183.01      188.97      9.70 o 
   3   7  10       12.55       13.36      2.49 o 
   4   7  10       69.03       62.87      2.82 o 
  -2   8  10       41.59       39.18      2.81 o 
  -1   8  10       10.11        9.99      1.91 o 
   0   8  10       61.87       62.36      5.00 o 
   1   8  10      286.44      271.99      6.00 o 
   2   8  10        0.03        0.70      1.27 o 
   3   8  10      180.70      197.82      3.24 o 
   4   8  10      125.32      122.16      3.64 o 
  -1   9  10       44.11       43.41      6.62 o 
   0   9  10       80.51       82.82      5.70 o 
   1   9  10      102.86       96.00      1.87 o 
   2   9  10       71.64       67.96      2.90 o 
   3   9  10       62.66       73.03      8.03 o 
   1  10  10       16.63       11.42      1.59 o 
   2  10  10       28.15       30.88      1.79 o 
  -2  -6  11        0.46       -2.25      5.42 o 
  -1  -6  11        0.01        1.81      3.79 o 
   0  -6  11       43.12       49.65      2.75 o 
   1  -6  11        5.02        5.52      2.14 o 
  -3  -5  11        7.97        6.40      4.36 o 
  -2  -5  11       11.17       10.28      3.80 o 
  -1  -5  11       16.15       17.14      3.78 o 
   0  -5  11        0.86        0.84      1.63 o 
   1  -5  11       86.48       88.95      2.54 o 
   2  -5  11       88.70       85.22      7.76 o 
  -3  -4  11        1.88        2.43      5.24 o 
  -2  -4  11       52.61       55.88      4.18 o 
  -1  -4  11       65.35       67.25      2.51 o 
   0  -4  11       61.65       59.87      1.98 o 
   1  -4  11        0.03       -0.74      1.51 o 
   2  -4  11       27.66       27.69      2.20 o 
  -3  -3  11        1.16        1.12      5.86 o 
  -2  -3  11        7.12        9.87      4.34 o 
  -1  -3  11       89.74       92.97      5.93 o 
   0  -3  11      106.86      107.79      5.67 o 
   1  -3  11        0.57        0.22      1.99 o 
   2  -3  11       64.26       65.25      2.09 o 
   3  -3  11       25.83       21.20      4.26 o 
  -2  -2  11       34.86       38.72      2.40 o 
  -1  -2  11      287.01      323.15      3.97 o 
   0  -2  11      256.14      268.76      7.01 o 
   1  -2  11        9.88        8.37      2.01 o 
   2  -2  11        0.72        3.30      1.96 o 
   3  -2  11      127.57      132.34      2.86 o 
  -4  -1  11       37.85       38.49      1.97 o 
  -3  -1  11       51.81       52.10      1.85 o 
  -2  -1  11        0.64        0.13      1.92 o 
  -1  -1  11        7.94        6.85      1.98 o 
   0  -1  11       69.19       68.69      2.34 o 
   1  -1  11        2.30        0.59      1.58 o 
   2  -1  11       15.16       19.54      2.42 o 
   3  -1  11        9.38        4.65      2.09 o 
   4  -1  11       68.92       71.16      3.10 o 
  -4   0  11       16.15       15.46      1.84 o 
  -3   0  11        8.44        9.75      1.07 o 
  -2   0  11       62.77       69.79      3.46 o 
  -1   0  11      272.31      270.76      6.67 o 
   0   0  11      113.95      113.92      2.49 o 
   1   0  11      175.14      161.63      2.41 o 
   2   0  11      147.72      149.62      7.67 o 
   3   0  11        3.47        5.01      2.00 o 
   4   0  11      103.39      111.14      7.49 o 
  -4   1  11      311.77      265.98     13.09 o 
  -3   1  11       21.75       18.03      1.56 o 
  -2   1  11        0.14        1.13      2.52 o 
  -1   1  11       41.38       40.65      2.20 o 
   0   1  11        5.86        3.74      1.92 o 
   1   1  11       17.56       16.84      1.98 o 
   2   1  11       29.93       32.75      5.08 o 
   3   1  11       17.10       14.73      2.45 o 
   4   1  11       21.85       19.63      2.65 o 
  -4   2  11       36.01       29.55      1.77 o 
  -3   2  11        1.07        1.56      1.55 o 
  -2   2  11       56.33       58.75      3.05 o 
  -1   2  11      357.52      370.11     22.38 o 
   0   2  11      404.19      416.70     25.99 o 
   1   2  11      151.36      148.17      2.16 o 
   2   2  11      475.85      443.64     19.50 o 
   3   2  11      214.48      204.26     10.97 o 
   4   2  11       27.48       28.36      2.64 o 
  -4   3  11       12.84        8.70      1.39 o 
  -3   3  11       10.99       10.64      2.10 o 
  -2   3  11       99.18      105.78      2.25 o 
  -1   3  11        3.27        2.24      1.88 o 
   0   3  11        5.90        3.76      1.36 o 
   1   3  11        1.02        1.21      1.33 o 
   2   3  11      119.87      124.59      6.35 o 
   3   3  11        8.16       10.27      1.98 o 
   4   3  11        3.84        5.49      3.87 o 
  -3   4  11       39.95       36.82      4.46 o 
  -2   4  11      109.04      121.17      2.52 o 
  -1   4  11       58.81       60.14      4.15 o 
   0   4  11      210.76      213.33      8.28 o 
   1   4  11       62.15       60.65      5.10 o 
   2   4  11       14.59       17.93      1.96 o 
   3   4  11       69.33       65.38      2.58 o 
   4   4  11      164.80      171.36      3.33 o 
  -3   5  11        9.85        8.18      1.96 o 
  -2   5  11      247.48      264.12      3.11 o 
  -1   5  11       46.83       50.97      2.13 o 
   0   5  11        1.28       -0.44      1.52 o 
   1   5  11      373.28      374.35      7.48 o 
   2   5  11       36.41       38.92      2.45 o 
   3   5  11        6.47        6.10      2.37 o 
   4   5  11        3.71        6.45      1.75 o 
  -3   6  11        6.96        6.90      2.08 o 
  -2   6  11        0.12       -0.54      1.80 o 
  -1   6  11       12.41       11.61      1.94 o 
   0   6  11       93.19       93.07      2.12 o 
   1   6  11      390.55      434.74     16.73 o 
   2   6  11      112.62      115.56     10.46 o 
   3   6  11       25.62       22.64      4.27 o 
   4   6  11        3.28        2.22      2.57 o 
  -2   7  11       61.94       59.47      2.70 o 
  -1   7  11        0.04       -0.89      1.96 o 
   0   7  11      141.02      151.09      4.55 o 
   1   7  11       89.32       89.93      1.55 o 
   2   7  11        1.70       -1.98      1.98 o 
   3   7  11       30.98       32.95      2.63 o 
   4   7  11       42.18       40.79      2.75 o 
  -2   8  11        0.72        0.39      2.06 o 
  -1   8  11        4.41        5.45      2.38 o 
   0   8  11        0.34        0.01      1.42 o 
   1   8  11        8.82        9.07      1.11 o 
   2   8  11       10.79       13.93      1.59 o 
   3   8  11        4.95        4.98      2.57 o 
  -1   9  11       15.51       13.22      2.14 o 
   0   9  11        5.09        5.47      1.38 o 
   1   9  11       24.15       24.62      1.72 o 
   2   9  11       51.48       51.80      1.58 o 
   3   9  11       14.87        9.56      1.67 o 
  -1  -6  12       28.81       29.71      4.99 o 
  -2  -5  12       63.63       59.12      4.45 o 
  -1  -5  12       33.48       29.97      4.10 o 
   0  -5  12       22.21       25.20      2.04 o 
   1  -5  12      177.77      166.74      8.56 o 
  -3  -4  12       11.48        9.91      5.89 o 
  -2  -4  12       27.31       31.31      4.02 o 
  -1  -4  12      106.30      112.85      5.20 o 
   0  -4  12       17.86       19.21      1.86 o 
   1  -4  12       91.67       87.44      3.36 o 
   2  -4  12       28.05       28.12      1.91 o 
  -3  -3  12       21.44       21.80      6.06 o 
  -2  -3  12       84.73       92.68      4.54 o 
  -1  -3  12       11.85        9.37      2.05 o 
   0  -3  12       10.71       10.27      1.44 o 
   1  -3  12       88.98       88.64      3.89 o 
   2  -3  12       77.23       83.03      2.98 o 
  -2  -2  12       36.99       36.89      2.33 o 
  -1  -2  12       78.22       86.14      5.16 o 
   0  -2  12      277.40      304.76     12.80 o 
   1  -2  12        3.22        3.02      1.71 o 
   2  -2  12       27.89       32.88      2.60 o 
   3  -2  12      122.00      124.07      2.90 o 
  -4  -1  12       15.45       11.40      1.82 o 
  -3  -1  12        0.31        0.44      1.49 o 
  -2  -1  12       13.71       14.28      2.24 o 
  -1  -1  12       32.05       32.03      2.61 o 
   0  -1  12      300.61      322.20     10.85 o 
   1  -1  12       49.31       56.07      2.63 o 
   2  -1  12        1.57       -0.42      3.50 o 
   3  -1  12       60.76       55.83      6.41 o 
  -4   0  12       16.61       11.19      1.62 o 
  -3   0  12       18.72       18.11      1.27 o 
  -2   0  12       59.64       65.20      3.42 o 
  -1   0  12      346.05      358.73      4.08 o 
   0   0  12        0.67       -0.49      1.92 o 
   1   0  12      165.70      163.70      2.67 o 
   2   0  12        8.22        7.26      1.87 o 
   3   0  12       72.08       71.61      5.39 o 
   4   0  12      100.61      103.12      6.66 o 
  -4   1  12       12.76        8.58      1.91 o 
  -3   1  12        6.67        5.06      1.17 o 
  -2   1  12        6.23        4.78      2.63 o 
  -1   1  12      207.97      208.51      3.10 o 
   0   1  12        9.68       10.05      1.93 o 
   1   1  12       18.35       18.92      1.99 o 
   2   1  12      101.26       81.81      2.31 o 
   3   1  12        7.25       11.16      2.04 o 
   4   1  12       52.92       44.35      2.89 o 
  -4   2  12        3.50        4.84      1.63 o 
  -3   2  12       37.23       34.27      4.09 o 
  -2   2  12        5.47        5.77      1.25 o 
  -1   2  12       44.52       47.21      2.32 o 
   0   2  12       40.43       38.88      2.08 o 
   1   2  12      251.10      251.51     12.54 o 
   2   2  12       32.78       24.00      2.44 o 
   3   2  12       58.97       69.50      2.28 o 
   4   2  12       79.83       81.06      3.27 o 
  -3   3  12       20.72       19.03      2.05 o 
  -2   3  12        0.05        0.91      1.46 o 
  -1   3  12        0.01       -1.06      2.34 o 
   0   3  12        0.96        0.25      1.89 o 
   1   3  12       27.47       30.01      1.74 o 
   2   3  12        0.89        1.28      1.91 o 
   3   3  12       85.41       92.10      5.77 o 
   4   3  12        0.83       -0.01      2.61 o 
  -3   4  12       12.81       12.64      1.95 o 
  -2   4  12        2.56        3.05      1.91 o 
  -1   4  12       16.00       15.76      2.41 o 
   0   4  12      137.43      152.03      8.34 o 
   1   4  12     1201.30     1297.65     57.57 o 
   2   4  12        6.69        7.01      1.92 o 
   3   4  12      194.38      193.53     10.90 o 
   4   4  12       41.40       35.70      2.28 o 
  -3   5  12       18.60       15.10      2.18 o 
  -2   5  12       27.62       26.70      2.53 o 
  -1   5  12        2.13        2.03      1.21 o 
   0   5  12       23.51       22.18      2.04 o 
   1   5  12      312.79      352.24     20.19 o 
   2   5  12      154.20      158.96      3.21 o 
   3   5  12        6.14        5.49      1.74 o 
   4   5  12      111.71      127.88      3.10 o 
  -2   6  12        6.09        3.66      1.87 o 
  -1   6  12       71.60       72.93      3.72 o 
   0   6  12       41.49       43.72      2.15 o 
   1   6  12      333.74      342.01     14.73 o 
   2   6  12       31.56       30.50      2.27 o 
   3   6  12      173.24      175.91      3.83 o 
   4   6  12       88.72       90.42      2.92 o 
  -2   7  12        8.79        6.72      2.74 o 
  -1   7  12        3.34        6.69      2.28 o 
   0   7  12        6.98        7.46      1.08 o 
   1   7  12       80.89       84.40      3.83 o 
   2   7  12        0.04        0.25      3.26 o 
   3   7  12       20.93       21.90      1.97 o 
  -1   8  12        6.70        5.16      1.97 o 
   0   8  12       47.71       50.14      1.71 o 
   1   8  12       80.14       89.96      7.53 o 
   2   8  12       15.08       15.57      1.49 o 
   3   8  12      163.69      154.39      6.87 o 
   0   9  12        9.19        4.66      1.75 o 
   1   9  12       39.82       33.26      2.75 o 
   2   9  12        2.22        4.29      1.83 o 
  -1  -5  13        1.42        3.26      4.73 o 
   0  -5  13        1.68        0.85      2.01 o 
  -2  -4  13       25.54       24.49      4.09 o 
  -1  -4  13       39.58       35.56      3.61 o 
   0  -4  13        6.62        5.57      1.90 o 
   1  -4  13        0.31        0.04      1.67 o 
  -3  -3  13        6.15        5.84      7.19 o 
  -2  -3  13       17.85       17.47      3.91 o 
  -1  -3  13       10.65       10.52      2.33 o 
   0  -3  13      156.09      159.57      9.27 o 
   1  -3  13       69.72       78.36      6.88 o 
   2  -3  13      102.13      104.96      5.56 o 
  -2  -2  13        2.84        2.92      2.08 o 
  -1  -2  13      210.10      213.23     12.92 o 
   0  -2  13      354.55      368.48     18.69 o 
   1  -2  13       48.96       44.67      2.68 o 
   2  -2  13       16.11       16.20      2.64 o 
   3  -2  13       19.86       17.72      5.71 o 
  -3  -1  13        6.97        6.36      1.71 o 
  -2  -1  13       42.09       41.87      3.07 o 
  -1  -1  13        0.62        0.13      2.45 o 
   0  -1  13       29.03       28.40      2.16 o 
   1  -1  13        1.44        2.31      1.71 o 
   2  -1  13      237.16      252.63      7.73 o 
   3  -1  13      133.00      120.53      2.91 o 
  -3   0  13       11.32       11.50      1.52 o 
  -2   0  13       20.97       25.94      2.83 o 
  -1   0  13        1.99        0.94      2.45 o 
   0   0  13      179.87      189.49      8.54 o 
   1   0  13      117.77      113.65      2.25 o 
   2   0  13       35.34       41.87      3.28 o 
   3   0  13        0.19        0.72      2.08 o 
  -3   1  13        0.16        0.68      1.20 o 
  -2   1  13       41.77       40.52      2.92 o 
  -1   1  13       20.84       22.81      2.51 o 
   0   1  13       47.64       50.96      2.58 o 
   1   1  13       12.55       14.55      2.05 o 
   2   1  13      120.96      121.11      4.19 o 
   3   1  13      161.57      157.56      5.11 o 
  -3   2  13        2.96        3.69      1.67 o 
  -2   2  13       20.10       20.17      2.78 o 
  -1   2  13       25.58       27.35      2.59 o 
   0   2  13      127.20      130.95      7.49 o 
   1   2  13       29.09       31.91      2.48 o 
   2   2  13       68.41       73.89      2.69 o 
   3   2  13      108.54      109.69      7.18 o 
   4   2  13       34.14       29.61      3.36 o 
  -3   3  13        0.20        0.40      2.53 o 
  -2   3  13        0.74        1.58      1.26 o 
  -1   3  13       38.31       40.21      5.37 o 
   0   3  13        0.42        2.73      1.92 o 
   1   3  13        8.47       10.07      2.69 o 
   2   3  13      257.20      251.08      2.89 o 
   3   3  13       20.68       24.78      2.54 o 
   4   3  13      109.33      116.60      3.90 o 
  -3   4  13       18.37       18.97      2.69 o 
  -2   4  13        0.02       -1.98      1.98 o 
  -1   4  13       26.33       27.01      2.54 o 
   0   4  13      213.18      231.18     12.13 o 
   1   4  13       75.51       77.38      3.51 o 
   2   4  13       17.95       15.28      2.45 o 
   3   4  13       90.98       95.78      4.75 o 
   4   4  13      249.73      274.72      3.35 o 
  -3   5  13        5.44        4.42      2.13 o 
  -2   5  13        4.27        2.58      2.33 o 
  -1   5  13        0.09        0.82      1.09 o 
   0   5  13       31.37       36.91      2.48 o 
   1   5  13      272.88      288.15      8.41 o 
   2   5  13       62.42       62.13      2.63 o 
   3   5  13       38.72       38.42      2.63 o 
   4   5  13       46.57       47.50      3.65 o 
  -2   6  13       11.42        8.50      1.99 o 
  -1   6  13       19.65       21.43      1.86 o 
   0   6  13        6.47        7.66      2.45 o 
   1   6  13        2.12        0.17      2.45 o 
   2   6  13      220.20      235.09      3.55 o 
   3   6  13       47.60       42.97      2.28 o 
  -2   7  13        0.02       -0.90      2.62 o 
  -1   7  13        0.16        0.41      1.39 o 
   0   7  13        0.11        0.70      1.53 o 
   1   7  13       24.17       24.76      1.88 o 
   2   7  13        0.11       -2.01      2.49 o 
   3   7  13        8.91       10.58      2.13 o 
  -1   8  13       54.77       47.16      1.88 o 
   0   8  13      194.57      181.71      7.18 o 
   1   8  13        7.14        7.56      1.45 o 
   2   8  13      214.91      201.40     10.40 o 
   3   8  13      186.19      176.85      6.30 o 
   1   9  13       16.42       14.23      1.79 o 
  -1  -4  14        7.95        3.93      2.76 o 
   0  -4  14       23.93       20.02      2.14 o 
  -2  -3  14       59.55       51.09      5.32 o 
  -1  -3  14       31.13       29.57      2.85 o 
   0  -3  14       32.30       34.54      2.72 o 
   1  -3  14      103.25       99.86      5.23 o 
  -2  -2  14       52.85       52.27      2.72 o 
  -1  -2  14       45.66       48.16      2.62 o 
   0  -2  14        1.19        0.26      2.09 o 
   1  -2  14        9.89       12.59      2.61 o 
   2  -2  14       21.04       20.88      2.36 o 
  -3  -1  14        9.64        7.95      2.00 o 
  -2  -1  14       24.33       23.30      2.91 o 
  -1  -1  14       40.66       44.71      3.08 o 
   0  -1  14       11.31       10.81      2.55 o 
   1  -1  14       62.71       63.05      4.32 o 
   2  -1  14       71.64       67.53      2.91 o 
  -3   0  14        3.94        4.90      1.53 o 
  -2   0  14       64.53       66.69      3.01 o 
  -1   0  14        2.55        1.86      2.43 o 
   0   0  14       30.48       25.66      2.54 o 
   1   0  14       50.33       50.88      2.25 o 
   2   0  14       14.79       12.32      3.93 o 
   3   0  14       20.87       24.38      2.67 o 
  -3   1  14        7.39        6.33      1.56 o 
  -2   1  14       56.62       57.94      3.39 o 
  -1   1  14        3.83        3.70      2.39 o 
   0   1  14       72.09       72.27      2.34 o 
   1   1  14       66.58       70.26      4.32 o 
   2   1  14      103.82      101.45      5.21 o 
   3   1  14      121.22      111.23     11.99 o 
  -3   2  14        6.08        7.02      1.73 o 
  -2   2  14      139.63      148.01      7.16 o 
  -1   2  14      116.97      131.92      3.05 o 
   0   2  14       83.11       81.66      2.76 o 
   1   2  14      281.47      288.95     17.19 o 
   2   2  14       61.86       54.68      2.63 o 
   3   2  14        0.40        3.12      2.53 o 
  -3   3  14        4.90        4.44      1.78 o 
  -2   3  14        4.04        6.43      1.88 o 
  -1   3  14       21.03       21.33      4.91 o 
   0   3  14       48.20       51.24      1.93 o 
   1   3  14       25.51       26.81      2.90 o 
   2   3  14       84.05       90.57      2.69 o 
   3   3  14       89.00       93.29      6.11 o 
  -2   4  14       15.86       14.14      1.65 o 
  -1   4  14       60.35       67.91      2.39 o 
   0   4  14       80.60       86.99      3.45 o 
   1   4  14        0.37       -1.06      1.94 o 
   2   4  14       12.85        8.19      3.22 o 
   3   4  14       85.73       78.72      4.68 o 
  -2   5  14        1.28        0.55      1.42 o 
  -1   5  14       14.96       15.63      1.83 o 
   0   5  14      450.49      493.01     31.81 o 
   1   5  14       77.71       78.55      2.72 o 
   2   5  14       40.91       45.20      2.61 o 
   3   5  14       24.71       15.10      2.64 o 
  -2   6  14        3.19        2.25      2.65 o 
  -1   6  14       33.42       37.20      1.56 o 
   0   6  14      368.50      392.84     31.18 o 
   1   6  14      158.72      172.37     17.44 o 
   2   6  14       29.96       30.34      2.47 o 
   3   6  14        0.30        1.04      2.14 o 
  -1   7  14       12.56       11.15      3.64 o 
   0   7  14        0.39        0.50      1.40 o 
   1   7  14       22.51       22.02      4.45 o 
   2   7  14       17.02       14.98      2.19 o 
   3   7  14        2.19        2.91      3.21 o 
   0   8  14       35.54       35.97      3.01 o 
   1   8  14       23.92       17.69      1.48 o 
   2   8  14       23.22       23.04      2.74 o 
  -1  -3  15        0.66        2.36      2.58 o 
   0  -3  15       45.19       39.89      3.31 o 
  -2  -2  15        7.62        5.38      2.65 o 
  -1  -2  15      155.61      158.36      8.16 o 
   0  -2  15        6.58        6.95      2.70 o 
   1  -2  15        6.03        6.39      2.29 o 
  -2  -1  15       49.56       47.98      3.05 o 
  -1  -1  15      290.63      282.82     12.00 o 
   0  -1  15       87.45       85.39      2.63 o 
   1  -1  15       22.73       23.38      2.75 o 
   2  -1  15       29.51       22.65      2.43 o 
  -2   0  15       75.57       76.98      3.18 o 
  -1   0  15        0.52        2.46      2.49 o 
   0   0  15       23.66       23.15      2.57 o 
   1   0  15       19.89       18.53      2.59 o 
   2   0  15        0.14        2.19      2.10 o 
  -2   1  15       17.88       13.97      2.92 o 
  -1   1  15       58.71       58.32      2.77 o 
   0   1  15       52.64       53.67      2.67 o 
   1   1  15        0.12        0.48      1.73 o 
   2   1  15       23.70       22.92      2.66 o 
   3   1  15       77.03       70.10      3.81 o 
  -2   2  15        1.02        0.68      2.56 o 
  -1   2  15        5.23        5.20      2.47 o 
   0   2  15       42.35       41.49      6.93 o 
   1   2  15       86.73       94.66      8.29 o 
   2   2  15        0.06        1.43      2.50 o 
   3   2  15        2.21        6.61      2.56 o 
  -2   3  15        7.83        7.86      1.64 o 
  -1   3  15       45.18       47.56      2.69 o 
   0   3  15        4.60        2.55      2.44 o 
   1   3  15       42.01       45.02      2.59 o 
   2   3  15      158.59      173.03      3.10 o 
   3   3  15       28.57       29.39      2.01 o 
  -2   4  15        1.70        2.04      1.63 o 
  -1   4  15       53.39       58.07      2.82 o 
   0   4  15      402.32      415.83     21.34 o 
   1   4  15        9.95        8.78      2.05 o 
   2   4  15       41.56       39.17      3.85 o 
   3   4  15        0.93       -0.09      2.77 o 
  -2   5  15       11.95       11.08      1.54 o 
  -1   5  15       44.91       45.52      2.06 o 
   0   5  15       38.75       45.24      2.31 o 
   1   5  15        5.21        3.99      2.05 o 
   2   5  15       41.97       42.11      2.69 o 
   3   5  15      247.60      269.67      3.62 o 
  -1   6  15       35.15       32.85      1.79 o 
   0   6  15      184.69      173.75      8.15 o 
   1   6  15        1.75        0.57      2.07 o 
   2   6  15       59.08       58.22      2.82 o 
   0   7  15       14.07       11.93      1.55 o 
   1   7  15       46.27       39.97     11.34 o 
   2   7  15        0.55        1.23      2.27 o 
  -1  -2  16       45.71       35.50      3.03 o 
   0  -2  16        0.34        2.72      3.32 o 
  -1  -1  16        9.06        6.11      2.96 o 
   0  -1  16        0.66        1.63      2.69 o 
   1  -1  16      108.26      105.09     13.40 o 
  -2   0  16        1.14        2.15      3.23 o 
  -1   0  16       18.67       17.58      2.72 o 
   0   0  16        3.22        0.40      2.60 o 
   1   0  16        0.24        0.24      2.17 o 
   2   0  16       23.97       24.00      3.39 o 
  -2   1  16       21.83       23.27      3.35 o 
  -1   1  16       36.26       33.68      2.78 o 
   0   1  16       30.42       30.26      3.64 o 
   1   1  16       48.43       44.73      3.54 o 
   2   1  16      136.39      121.09     10.13 o 
  -2   2  16        0.63       -0.43      3.19 o 
  -1   2  16        9.52        6.06      2.59 o 
   0   2  16        0.25        1.73      2.49 o 
   1   2  16        0.88       -1.91      2.55 o 
   2   2  16        7.67        3.41      2.14 o 
  -2   3  16       49.50       45.27      4.46 o 
  -1   3  16       24.51       22.70      2.67 o 
   0   3  16       16.56       17.53      2.57 o 
   1   3  16      165.75      165.14      2.80 o 
   2   3  16       42.24       40.47      2.80 o 
  -1   4  16       16.20       15.15      2.23 o 
   0   4  16       23.71       23.97      1.89 o 
   1   4  16        0.04       -0.47      2.53 o 
   2   4  16        8.13        9.19      2.36 o 
  -1   5  16        2.72        2.12      1.47 o 
   0   5  16       33.87       30.02      2.70 o 
   1   5  16       62.19       58.94      2.82 o 
   2   5  16       77.85       77.63      2.95 o 
   0   6  16       17.49       18.33      5.11 o 
   1   6  16       53.65       54.49     10.61 o 
   2   6  16       11.78       12.51      3.24 o 
   1   7  16       12.49       13.82      2.69 o 
  -1   0  17        1.28        2.54      3.28 o 
   0   0  17        0.60       -1.28      3.26 o 
  -1   1  17       32.89       33.40      3.43 o 
   0   1  17       17.45       17.88      2.74 o 
   1   1  17       65.35       67.49      6.37 o 
  -1   2  17        9.66        7.54      3.25 o 
   0   2  17       56.02       49.21      4.23 o 
   1   2  17        0.81       -1.29      2.74 o 
  -1   3  17       35.53       34.54      3.39 o 
   0   3  17       18.63       17.21      3.95 o 
   1   3  17       57.36       56.55      3.84 o 
  -1   4  17       14.36       15.78      2.73 o 
   0   4  17        2.34        4.65      2.60 o 
   1   4  17        4.04        1.55      2.97 o 
   0   5  17       37.03       34.14      4.02 o 
   1   5  17       59.61       65.23      3.45 o 
                                                 
